# Supplementary material for: Meta-QTL and haplo-pheno analysis reveal superior haplotype combinations associated with low grain chalkiness under high temperature in rice
Source: Front Plant Sci. 2023 Mar 8;14:1133115. doi: 10.3389/fpls.2023.1133115 (PMC10031497; doi:10.3389/fpls.2023.1133115)
Supplement: Supplementary file 3 [file Table_1.xlsx]

## Sheet: Supplementary Table 1
MQTL	RAP-ID	Description	Chromosome	Start	End	Strand
1.1	Os01g0150800	Protein-tyrosine phosphatase-like, PTPLA domain containing protein.	chr01	2742507	2747439	+
1.1	Os01g0150900	Conserved hypothetical protein.	chr01	2752144	2761554	+
1.1	Os01g0150950	Conserved hypothetical protein.	chr01	2753663	2755342	+
1.1	Os01g0151100	HSP20-like chaperone domain containing protein.	chr01	2765779	2768602	+
1.1	Os01g0151200	Similar to Inner membrane protein ALBINO3, chloroplast precursor. Splice isoform 2.	chr01	2770142	2774161	+
1.1	Os01g0151400	Similar to Gamma-glutamyl transferase.	chr01	2776973	2781723	+
1.1	Os01g0151500	Similar to GGT4 (GAMMA-GLUTAMYL TRANSPEPTIDASE 4); gamma-glutamyltransferase/ glutathione gamma-glutamylcysteinyltransferase.	chr01	2783189	2790377	+
1.1	Os01g0151600	Conserved hypothetical protein.	chr01	2791418	2795857	+
1.1	Os01g0151700	Similar to Short-chain dehydrogenase Tic32.	chr01	2800516	2803701	+
1.1	Os01g0151750	Hypothetical conserved gene.	chr01	2801825	2802125	-
1.1	Os01g0151900	Pentatricopeptide repeat domain containing protein.	chr01	2805586	2808152	+
1.1	Os01g0152000	Protein kinase, core domain containing protein.	chr01	2810313	2815017	+
1.1	Os01g0152050	Hypothetical protein.	chr01	2811498	2819553	-
1.1	Os01g0152100	F-box domain, Skp2-like domain containing protein.	chr01	2815148	2816554	-
1.1	Os01g0152200	F-box domain, Skp2-like domain containing protein.	chr01	2817650	2818897	-
1.1	Os01g0152300	Similar to Histone H2B.1.	chr01	2820074	2820744	-
1.1	Os01g0152500	Hypothetical conserved gene.	chr01	2826116	2828930	-
1.1	Os01g0152600	Protein kinase, catalytic domain domain containing protein.	chr01	2830325	2833623	+
1.1	Os01g0152675	Non-protein coding transcript.	chr01	2835247	2835730	-
1.1	Os01g0152687	Serine-threonine/tyrosine-protein kinase domain containing protein.	chr01	2835281	2836233	+
1.1	Os01g0152700	Similar to Histone H2B (CaH2B).	chr01	2837892	2838171	-
1.1	Os01g0152800	Protein kinase, core domain containing protein.	chr01	2839934	2843512	+
1.1	Os01g0152850	Hypothetical protein.	chr01	2840037	2843293	-
1.1	Os01g0152900	Similar to Histone H2B.1.	chr01	2844503	2845212	-
1.1	Os01g0152950	Cyclin-like F-box domain containing protein.	chr01	2847554	2848849	-
1.1	Os01g0152951	Hypothetical conserved gene.	chr01	2849160	2851689	+
1.1	Os01g0153000	Protein kinase, catalytic domain domain containing protein.	chr01	2851954	2855225	+
1.1	Os01g0153050	Hypothetical protein.	chr01	2851988	2855214	-
1.1	Os01g0153100	Similar to Histone H2B-3 (Fragment).	chr01	2857382	2858128	-
1.1	Os01g0153150	Hypothetical conserved gene.	chr01	2859098	2864539	+
1.1	Os01g0153200	Hypothetical conserved gene.	chr01	2862774	2863569	-
1.1	Os01g0153250	Hypothetical conserved gene.	chr01	2864276	2867341	-
1.1	Os01g0153275	Hypothetical protein.	chr01	2864726	2867411	+
1.1	Os01g0153300	Similar to Histone H2B.1.	chr01	2872115	2872826	+
1.1	Os01g0153400	Similar to tRNA synthetase class II (D, K and N) family protein.	chr01	2877647	2882523	+
1.1	Os01g0153500	Protein of unknown function DUF674 domain containing protein.	chr01	2885392	2886301	+
1.1	Os01g0153550	Hypothetical protein.	chr01	2885449	2886073	-
1.1	Os01g0153600	Protein of unknown function DUF674 domain containing protein.	chr01	2887060	2888434	-
1.1	Os01g0153625	Hypothetical protein.	chr01	2887717	2888430	+
1.1	Os01g0153700	Conserved hypothetical protein.	chr01	2892920	2894707	-
1.1	Os01g0153800	Similar to gibberellin receptor GID1L2.	chr01	2896841	2897944	+
1.1	Os01g0153900	Hypothetical conserved gene.	chr01	2899057	2899947	-
1.1	Os01g0153950	Protein of unknown function DUF674 domain containing protein.	chr01	2901602	2902192	-
1.1	Os01g0154000	Conserved hypothetical protein.	chr01	2903069	2903970	-
1.1	Os01g0154100	Protein of unknown function DUF674 domain containing protein.	chr01	2907071	2907926	-
1.1	Os01g0154200	Protein of unknown function DUF674 domain containing protein.	chr01	2920425	2921321	-
1.1	Os01g0154250	Hypothetical protein.	chr01	2920641	2921282	+
1.1	Os01g0154300	Hypothetical conserved gene.	chr01	2922561	2924802	+
1.1	Os01g0154500	Protein of unknown function DUF674 domain containing protein.	chr01	2925935	2928765	+
1.1	Os01g0154550	Non-protein coding transcript.	chr01	2926706	2927875	-
1.1	Os01g0154600	Protein of unknown function DUF674 domain containing protein.	chr01	2930802	2932886	+
1.1	Os01g0154950	Hypothetical gene.	chr01	2954510	2956849	+
1.1	Os01g0155000	Alpha/beta hydrolase fold-3 domain containing protein.	chr01	2957166	2958439	-
1.1	Os01g0155200	S-Domain receptor like kinase-11, Response to drought and chilling in tolerant genotypes, Response to B. glumae in resistant rice genotype CL 161	chr01	2962422	2964972	-
1.1	Os01g0155300	Similar to dirigent-like protein.	chr01	2966314	2967346	+
1.1	Os01g0155400	Conserved hypothetical protein.	chr01	2971130	2977009	-
1.1	Os01g0155500	Protein kinase, catalytic domain domain containing protein.	chr01	2982542	2986094	+
1.1	Os01g0155600	Similar to Splicing factor RSZ33.	chr01	2986329	2989246	-
1.1	Os01g0155800	Conserved hypothetical protein.	chr01	2999576	3001139	+
1.1	Os01g0156000	Similar to Myb family DNA-binding protein.	chr01	3003860	3005728	-
1.1	Os01g0156300	Similar to Cappuccino protein.	chr01	3013915	3014751	-
1.1	Os01g0157200	Conserved hypothetical protein.	chr01	3031479	3033009	+
1.1	Os01g0157400	Conserved hypothetical protein.	chr01	3035059	3035716	+
1.1	Os01g0157500	Protein of unknown function DUF1110 domain containing protein.	chr01	3036690	3037397	-
1.1	Os01g0157600	Conserved hypothetical protein.	chr01	3037689	3038708	+
1.1	Os01g0157700	Glycosyl transferase, family 43 domain containing protein.	chr01	3039286	3039984	+
1.1	Os01g0157800	Heat shock protein DnaJ, N-terminal domain containing protein.	chr01	3041480	3044346	-
1.1	Os01g0157900	Protein of unknown function Cys-rich family protein.	chr01	3044488	3047128	+
1.1	Os01g0158000	Importin alpha-2 subunit.	chr01	3047456	3052121	+
1.1	Os01g0158100	Pentatricopeptide repeat containing protein.	chr01	3052241	3053151	-
1.1	Os01g0158200	Similar to Serine carboxypeptidase II-1 precursor (EC 3.4.16.6) (CP-MII.1) (Fragment).	chr01	3054481	3057198	+
1.1	Os01g0158400	Galactose-binding like domain containing protein.	chr01	3058565	3059717	-
1.1	Os01g0158500	Similar to arginyl-tRNA synthetase.	chr01	3060978	3066135	+
1.1	Os01g0158533	Hypothetical protein.	chr01	3061751	3065924	-
1.1	Os01g0158566	Hypothetical conserved gene.	chr01	3067332	3067968	+
1.1	Os01g0158600	Leucine-rich repeat, N-terminal domain containing protein.	chr01	3067950	3071237	-
1.1	Os01g0158800	Similar to PHD finger protein.	chr01	3079533	3084696	-
1.1	Os01g0158900	Hypothetical conserved gene.	chr01	3085626	3087814	-
1.1	Os01g0159000	Similar to cDNA clone:J023049H21, full insert sequence.	chr01	3091435	3092698	-
1.1	Os01g0159200	Similar to Fasciclin-like protein FLA18.	chr01	3097415	3098160	-
1.1	Os01g0159250	Hypothetical protein.	chr01	3097610	3098332	+
1.1	Os01g0159300	Zinc finger, RING/FYVE/PHD-type domain containing protein.	chr01	3100294	3105226	-
1.1	Os01g0159400	Similar to Acyl-coenzyme A oxidase 4, peroxisomal (EC 1.3.3.6) (AOX 4) (Short- chain acyl-CoA oxidase) (SAOX) (AtCX4) (G6p) (AtG6).	chr01	3108117	3113940	-
1.1	Os01g0159500	Rapid ALkalinization Factor domain containing protein.	chr01	3122888	3124051	+
1.1	Os01g0159600	Early methionine (Em)-like protein, Late embryogenesis abundant (LEA) protein	chr01	3124369	3125331	-
1.1	Os01g0159800	Basic helix-loop-helix (bHLH) transcription factor, Mediation of seed germination, Seedling recovery from salt stress	chr01	3129106	3130722	+
1.1	Os01g0160100	Similar to Pyruvate decarboxylase isozyme 2 (EC 4.1.1.1) (PDC) (Fragment).	chr01	3136320	3140217	-
1.1	Os01g0160150	Hypothetical protein.	chr01	3136504	3140130	+
1.1	Os01g0160200	Leucine-rich repeat, N-terminal domain containing protein.	chr01	3143601	3146812	-
1.1	Os01g0160700	Leucine-rich repeat, N-terminal domain containing protein.	chr01	3182139	3185207	+
1.1	Os01g0160800	Ribosome-inactivating protein, Defense against herbivorous insects	chr01	3189117	3190330	-
1.1	Os01g0161000	Hypothetical conserved gene.	chr01	3201220	3204252	+
1.1	Os01g0161200	Hypothetical protein.	chr01	3222100	3226518	-
1.1	Os01g0161300	Hypothetical conserved gene.	chr01	3222303	3225613	+
1.1	Os01g0162001	Hypothetical gene.	chr01	3243674	3244422	-
1.1	Os01g0162101	Similar to MATE.	chr01	3244945	3245443	-
1.1	Os01g0162200	Leucine-rich repeat domain containing protein.	chr01	3251426	3252724	+
1.1	Os01g0162300	Leucine-rich repeat, plant specific containing protein.	chr01	3256822	3257901	+
1.1	Os01g0162400	Conserved hypothetical protein.	chr01	3257944	3258889	+
1.1	Os01g0162500	Leucine-rich repeat-containing N-terminal, type 2 domain containing protein.	chr01	3259516	3262661	+
1.1	Os01g0162701	Hypothetical gene.	chr01	3272800	3274386	-
1.1	Os01g0162800	Hypothetical conserved gene.	chr01	3272839	3276375	+
1.1	Os01g0162900	Hypothetical protein.	chr01	3282977	3284997	-
1.1	Os01g0163000	Leucine-rich repeat, N-terminal domain containing protein.	chr01	3283266	3286357	+
1.1	Os01g0163450	Hypothetical gene.	chr01	3291241	3293494	+
1.1	Os01g0163616	Conserved hypothetical protein.	chr01	3293852	3294105	-
1.1	Os01g0164075	Pollen Ole e 1 allergen/extensin domain containing protein.	chr01	3312670	3313206	-
1.1	Os01g0164300	Pollen Ole e 1 allergen/extensin domain containing protein.	chr01	3320451	3321035	-
1.1	Os01g0164400	Similar to TAF15b (TBP-ASSOCIATED FACTOR 15b); binding / nucleic acid binding / nucleotide binding / zinc ion binding.	chr01	3324235	3327122	+
1.1	Os01g0164500	Similar to ATP-dependent RNA helicase-like protein.	chr01	3328572	3331963	-
1.1	Os01g0164600	Protein phosphatase 2C-related domain containing protein.	chr01	3332952	3336035	-
1.1	Os01g0164650	Non-protein coding transcript.	chr01	3334870	3335479	+
1.1	Os01g0164700	Uncharacterised protein family UPF0363 domain containing protein.	chr01	3336250	3343220	+
1.1	Os01g0164800	Rice orthologue of human BRCA2, Double-strand break repair, Homologous recombination	chr01	3343531	3355066	-
1.1	Os01g0165000	Transcription factor, Dehydration and salt stress tolerance	chr01	3356383	3358426	+
1.1	Os01g0165000	DRE binding protein 2.	chr01	3356461	3361204	+
1.1	Os01g0165100	Conserved hypothetical protein.	chr01	3358534	3360674	-
1.1	Os01g0165200	Similar to KEAP1.	chr01	3362001	3364942	-
1.1	Os01g0165600	Similar to H0323C08.17 protein.	chr01	3376592	3377212	+
1.1	Os01g0165800	DNA-binding HORMA domain containing protein.	chr01	3386766	3390803	-
1.2	Os01g0246700	Similar to WRKY transcription factor 1.	chr01	8084184	8086980	+
1.2	Os01g0247500	Protein kinase, core domain containing protein.	chr01	8125672	8128014	-
1.2	Os01g0247550	Hypothetical protein.	chr01	8126659	8127416	+
1.2	Os01g0247600	Conserved hypothetical protein.	chr01	8130258	8130932	+
1.2	Os01g0247700	Similar to inner membrane transport protein.	chr01	8132699	8135454	-
1.2	Os01g0247900	AWPM-19-like family protein.	chr01	8146442	8148059	-
1.2	Os01g0248000	Stigma-specific protein Stig1 family protein.	chr01	8152795	8153685	-
1.2	Os01g0248300	Similar to Pathogen-related protein.	chr01	8159901	8161287	+
1.2	Os01g0248350	Hypothetical protein.	chr01	8159918	8160693	-
1.2	Os01g0248400	Similar to Isocitrate dehydrogenase (Fragment).	chr01	8170309	8175903	+
1.2	Os01g0248450	Non-protein coding transcript.	chr01	8171631	8175231	-
1.2	Os01g0248500	Similar to Pathogen-related protein.	chr01	8175587	8177889	-
1.2	Os01g0248600	GINS complex, Psf2 component family protein.	chr01	8179040	8183108	-
1.2	Os01g0248701	Terpenoid synthase domain containing protein.	chr01	8191032	8192289	+
1.2	Os01g0248800	Conserved hypothetical protein.	chr01	8193455	8194256	+
1.2	Os01g0248850	Hypothetical gene.	chr01	8193566	8194125	-
1.2	Os01g0248900	Alpha-expansin, Mediation of the cell extension and growth, Root system architecture	chr01	8196083	8197096	-
1.2	Os01g0249050	Hypothetical protein.	chr01	8201959	8202513	+
1.2	Os01g0249100	Similar to Expansin-A9.	chr01	8202020	8202772	-
1.2	Os01g0249200	Similar to Nectarin 1 precursor (EC 1.15.1.1) (Superoxide dismutase [Mn]).	chr01	8203832	8206969	-
1.2	Os01g0249300	Lg106-like family protein.	chr01	8212469	8215133	-
1.2	Os01g0249700	Heavy metal-associated domain, HMA domain containing protein.	chr01	8229331	8229903	+
1.2	Os01g0249800	Heavy metal-associated domain, HMA domain containing protein.	chr01	8233016	8233871	+
1.2	Os01g0249900	Protein of unknown function DUF573 family protein.	chr01	8234625	8235833	-
1.2	Os01g0250200	Conserved hypothetical protein.	chr01	8247740	8247985	-
1.2	Os01g0250600	Conserved hypothetical protein.	chr01	8269588	8272570	+
1.2	Os01g0250900	HAD superfamily (subfamily IG) hydrolase, 5'-Nucleotidase protein.	chr01	8275474	8283959	+
1.2	Os01g0251000	Protein of unknown function DUF3769 domain containing protein.	chr01	8284469	8289120	+
1.2	Os01g0251100	Similar to 50S ribosomal protein L3-2, chloroplast precursor.	chr01	8291337	8296089	+
1.2	Os01g0251200	Os01g0251200	Os01g0251200	Os01g0251200	Os01g0251200	Os01g0251200
1.2	Os01g0251400	Conserved hypothetical protein.	chr01	8305749	8306555	-
1.2	Os01g0252100	Similar to Glycogen synthase kinase-3 homolog MsK-3 (EC 2.7.1.-).	chr01	8329791	8333933	+
1.2	Os01g0252150	Hypothetical protein.	chr01	8331441	8333267	-
1.2	Os01g0252200	Zinc finger, CCCH-type domain containing protein.	chr01	8334519	8338574	+
1.2	Os01g0252300	Conserved hypothetical protein.	chr01	8339050	8339456	-
1.2	Os01g0252400	Hypothetical gene.	chr01	8339174	8339709	+
1.2	Os01g0252600	Similar to predicted protein.	chr01	8344471	8346041	+
1.2	Os01g0252900	Zinc finger, CCHC-type domain containing protein.	chr01	8359017	8362270	-
1.2	Os01g0253000	Similar to LpimPth3.	chr01	8364116	8365711	-
1.2	Os01g0253050	Conserved hypothetical protein.	chr01	8364602	8366959	+
1.2	Os01g0253100	Similar to Avr9/Cf-9 induced kinase 1.	chr01	8367189	8375401	-
1.2	Os01g0253200	Similar to pectinesterase inhibitor domain containing protein.	chr01	8380048	8380745	+
1.2	Os01g0253300	Importin alpha-1a subunit.	chr01	8382115	8387230	+
1.2	Os01g0253400	Protein of unknown function DUF1218 family protein.	chr01	8387589	8388859	-
1.2	Os01g0253500	Conserved hypothetical protein.	chr01	8394453	8395607	+
1.2	Os01g0253600	Replication factor A protein 3 domain containing protein.	chr01	8396551	8398584	-
1.2	Os01g0253800	Conserved hypothetical protein.	chr01	8401548	8402325	-
1.2	Os01g0253900	Similar to triacylglycerol lipase.	chr01	8404247	8408348	+
1.2	Os01g0254000	Similar to NTGB2 (Fragment).	chr01	8413916	8418925	-
1.2	Os01g0254100	Similar to CTV.2.	chr01	8420995	8430280	-
1.2	Os01g0254200	Conserved hypothetical protein.	chr01	8444463	8447053	-
1.2	Os01g0254300	Pectinesterase (EC 3.1.1.11) (Fragment).	chr01	8447731	8451489	-
1.2	Os01g0254350	Hypothetical gene.	chr01	8448082	8450982	+
1.2	Os01g0254400	Hypothetical conserved gene.	chr01	8455342	8456022	+
1.2	Os01g0254800	Hypothetical conserved gene.	chr01	8466262	8469359	-
1.2	Os01g0254850	Hypothetical conserved gene.	chr01	8471334	8472108	-
1.2	Os01g0254900	Similar to Syntaxin 22 (AtSYP22) (AtVAM3).	chr01	8475504	8479452	-
1.2	Os01g0254950	Hypothetical gene.	chr01	8478876	8479870	+
1.2	Os01g0255000	Similar to Soluble epoxide hydrolase.	chr01	8486578	8489618	+
1.2	Os01g0255100	Similar to Soluble epoxide hydrolase.	chr01	8490582	8492345	+
1.2	Os01g0255700	Conserved hypothetical protein.	chr01	8523748	8525716	-
1.2	Os01g0256300	Conserved hypothetical protein.	chr01	8535675	8537264	-
1.2	Os01g0256400	Similar to Dynein light chain 1 protein DLC-1 (Fragment).	chr01	8540755	8544460	+
1.2	Os01g0256500	Similar to ZnI.	chr01	8546065	8546869	-
1.2	Os01g0256600	Ribosomal protein L18/L5 domain containing protein.	chr01	8555289	8557146	-
1.2	Os01g0256800	Similar to zinc finger helicase family protein.	chr01	8560625	8569629	-
1.2	Os01g0256900	Similar to SmX6 protein.	chr01	8570880	8574555	-
1.2	Os01g0257100	Rapid ALkalinization Factor family protein.	chr01	8577244	8577934	-
1.2	Os01g0257300	GTP-binding protein, Homolog of AtFPF1 (Flowering Promoting Factor 1), Cell cycle regulator during root development, Regulation of root architecture and flowering	chr01	8586157	8586941	-
1.2	Os01g0257400	Zinc finger, CCCH-type domain containing protein.	chr01	8593792	8599448	-
1.2	Os01g0257900	Hypothetical protein.	chr01	8626746	8630032	-
1.2	Os01g0258000	Conserved hypothetical protein.	chr01	8627878	8629136	+
1.2	Os01g0258100	Hypothetical conserved gene.	chr01	8630485	8633521	-
1.2	Os01g0258600	Plant-specific small protein, Hybrid incompatibility, Pollen germination	chr01	8657066	8658466	+
1.2	Os01g0258700	Zinc finger, CCCH-type domain containing protein.	chr01	8659413	8664796	-
1.2	Os01g0259200	Os01g0259200	Os01g0259200	Os01g0259200	Os01g0259200	Os01g0259200
1.2	Os01g0259300	Non-protein coding transcript.	chr01	8689258	8689797	-
1.2	Os01g0259400	Armadillo-type fold domain containing protein.	chr01	8691829	8699628	-
1.2	Os01g0259600	Similar to phosphoadenosine phosphosulfate (PAPS) reductase family protein.	chr01	8701299	8708612	-
1.2	Os01g0259900	Homolog of SAD1 (RNA polymerase I subunit A34.5)	chr01	8718704	8720961	+
1.2	Os01g0259933	Non-protein coding transcript.	chr01	8722666	8723283	+
1.2	Os01g0259966	Non-protein coding transcript.	chr01	8728995	8729512	+
1.2	Os01g0260000	Protein prenyltransferase domain containing protein.	chr01	8733343	8734486	+
1.2	Os01g0260100	Similar to Kinesin heavy chain (Fragment).	chr01	8734767	8741720	-
1.2	Os01g0260500	Hypothetical conserved gene.	chr01	8747124	8753486	+
1.2	Os01g0260700	Similar to PUR ALPHA-1.	chr01	8759419	8763457	+
1.2	Os01g0260800	Conserved hypothetical protein.	chr01	8767828	8773510	+
1.2	Os01g0260950	Conserved hypothetical protein.	chr01	8783473	8785385	+
1.2	Os01g0261000	Hypothetical gene.	chr01	8786513	8786927	-
1.2	Os01g0261100	Zinc finger, RING-type domain containing protein.	chr01	8786623	8792221	+
1.2	Os01g0261200	Similar to NAC domain-containing protein 74.	chr01	8792649	8794891	-
1.2	Os01g0261500	Similar to Nucleoside-diphosphate-sugar epimerase.	chr01	8809389	8813008	+
1.2	Os01g0261600	Similar to agmatine coumaroyltransferase.	chr01	8816863	8818318	-
1.2	Os01g0261700	Similar to Agmatine coumaroyltransferase.	chr01	8821136	8822609	-
1.2	Os01g0262000	Similar to agmatine coumaroyltransferase.	chr01	8835574	8837029	+
1.2	Os01g0262401	Hypothetical genes.	chr01	8856489	8857022	-
1.2	Os01g0262500	TRAM/LAG1/CLN8 homology domain domain containing protein.	chr01	8883493	8885388	+
1.2	Os01g0262600	Glycosyltransferase, Pollen wall formation	chr01	8885632	8892462	-
1.2	Os01g0262700	Similar to predicted protein.	chr01	8892598	8898652	+
1.2	Os01g0263000	Similar to Peroxidase.	chr01	8903598	8905415	-
1.2	Os01g0263300	Similar to Peroxidase 72 precursor (EC 1.11.1.7) (Atperox P72) (PRXR8) (ATP6a).	chr01	8917756	8919968	+
1.2	Os01g0263400	Pentatricopeptide repeat domain containing protein.	chr01	8921590	8924862	-
1.2	Os01g0263500	Similar to predicted protein.	chr01	8925072	8929646	+
1.2	Os01g0263600	U5 snRNP-associated 102 kDa protein (U5-102 kDa protein).	chr01	8931299	8948832	+
1.2	Os01g0264000	Dof transcription factor, Promotion of nutrient ion uptake and accumulation	chr01	8949337	8951088	-
1.2	Os01g0263900	Hypothetical protein.	chr01	8949612	8950796	+
1.2	Os01g0264100	Similar to UDP-glucose pyrophosphorylase.	chr01	8961073	8966217	+
1.2	Os01g0264125	Non-protein coding transcript.	chr01	8964284	8965882	-
1.2	Os01g0264400	Conserved hypothetical protein.	chr01	8986253	8987397	+
1.2	Os01g0264500	Similar to T11I18.15 protein.	chr01	8988911	8992577	+
1.2	Os01g0264600	Conserved hypothetical protein.	chr01	8995314	8996892	+
1.2	Os01g0264700	Cellular retinaldehyde binding/alpha-tocopherol transport family protein.	chr01	9004534	9008221	-
1.2	Os01g0264900	Non-protein coding transcript.	chr01	9016289	9016581	+
1.2	Os01g0265000	Geranylgeranyl reductase, &alpha;-tocopherol synthesis	chr01	9018144	9019762	+
1.2	Os01g0265100	Similar to ADP-ribosylation factor.	chr01	9019849	9024048	-
1.2	Os01g0265200	Mitochondrial carrier protein, Early leaf development	chr01	9024970	9028874	-
1.2	Os01g0265400	Conserved hypothetical protein.	chr01	9040786	9053950	-
1.2	Os01g0265700	Conserved hypothetical protein.	chr01	9057858	9061022	-
1.2	Os01g0265800	RNA binding protein, RNA metabolism, Regulation of genes important for plant growth and development	chr01	9063968	9066786	-
1.2	Os01g0265900	Similar to translin family protein.	chr01	9067828	9071250	-
1.2	Os01g0266000	RNA-binding protein Lupus La domain containing protein.	chr01	9074613	9083794	+
1.2	Os01g0266100	Similar to RING finger family protein.	chr01	9088088	9089013	+
1.2	Os01g0266200	Conserved hypothetical protein.	chr01	9095173	9099512	+
1.2	Os01g0266400	Conserved hypothetical protein.	chr01	9113868	9114423	+
1.2	Os01g0266500	Phenazine biosynthesis PhzC/PhzF protein family protein.	chr01	9114579	9117424	-
1.2	Os01g0266600	Thioredoxin fold domain containing protein.	chr01	9118207	9121411	-
1.2	Os01g0266800	Cystinosin/ERS1p repeat containing protein.	chr01	9133740	9140430	-
1.2	Os01g0267050	Non-protein coding transcript.	chr01	9159637	9160291	-
1.2	Os01g0267100	MT-A70 family protein.	chr01	9159753	9165677	+
1.2	Os01g0267200	Similar to 26S proteasome non-ATPase regulatory subunit 14 (26S proteasome regulatory subunit rpn11).	chr01	9166370	9169867	+
1.2	Os01g0267300	Hypothetical conserved gene.	chr01	9171328	9172907	+
1.2	Os01g0267400	Similar to cell number regulator 5.	chr01	9173234	9175902	-
1.2	Os01g0267600	Sad1/UNC-84 (SUN) domain protein, Promotion of telomere clustering and homologous pairing in meiosis	chr01	9179218	9181984	-
1.3	Os01g0342900	Similar to Adenosine monophosphate binding protein 1 AMPBP1.	chr01	13539772	13541921	+
1.3	Os01g0343001	Hypothetical gene.	chr01	13540185	13541690	-
1.3	Os01g0343100	Protein of unknown function DUF594 family protein.	chr01	13550372	13556984	+
1.3	Os01g0343200	Similar to Importin alpha-1b subunit.	chr01	13560832	13566870	+
1.3	Os01g0343300	GATA transcription factor, Tolerance to abiotic stresses (salinity, drought, and ABA), Seed development	chr01	13570702	13573119	+
1.3	Os01g0343350	Hypothetical protein.	chr01	13572351	13572654	-
1.3	Os01g0343400	Conserved hypothetical protein.	chr01	13580715	13581665	+
1.3	Os01g0343500	Similar to TPR repeat.	chr01	13582038	13584915	-
1.3	Os01g0343780	Hypothetical gene.	chr01	13584186	13584856	+
1.3	Os01g0344620	Hypothetical gene.	chr01	13608184	13614290	-
1.3	Os01g0346400	Conserved hypothetical protein.	chr01	13642909	13644537	-
1.3	Os01g0346250	Conserved hypothetical protein.	chr01	13770746	13772078	+
1.3	Os01g0346600	Conserved hypothetical protein.	chr01	13775186	13776654	+
1.3	Os01g0346700	Conserved hypothetical protein.	chr01	13778764	13779786	-
1.3	Os01g0346900	Nuclear factor-Y transcription factor, Regulation of grain size and shape	chr01	13788467	13789890	+
1.3	Os01g0347000	Similar to PROPYZAMIDE-HTPERSENSITIVE 1.	chr01	13794854	13799906	+
1.3	Os01g0347100	Protein of unknown function DUF1399 family protein.	chr01	13799955	13804764	-
1.3	Os01g0347150	Non-protein coding transcript.	chr01	13803508	13804502	+
1.3	Os01g0347200	Conserved hypothetical protein.	chr01	13807525	13809820	-
1.3	Os01g0347300	Conserved hypothetical protein.	chr01	13815140	13817056	+
1.3	Os01g0347500	Similar to Papain-like cysteine proteinase (Fragment).	chr01	13838790	13839085	-
1.3	Os01g0347600	Ervatamin B (EC 3.4.22.-) (ERV-B).	chr01	13842272	13843744	+
1.3	Os01g0348000	Similar to Papain-like cysteine proteinase (Fragment).	chr01	13859456	13859751	+
1.3	Os01g0348600	Similar to MFP2 (Fatty acid multifunctional protein) (AtMFP2).	chr01	13887272	13893148	+
1.3	Os01g0348700	Similar to 60S ribosomal protein L23a (L25).	chr01	13896299	13898120	+
1.3	Os01g0348800	Similar to Salt-stress induced protein (Salt protein).	chr01	13899523	13900729	-
1.3	Os01g0348900	Jacalin-related mannose-binding lectin, Salinity tolerance, Resistance to M. oryzae	chr01	13903285	13904626	-
1.3	Os01g0349000	Conserved hypothetical protein.	chr01	13911234	13912822	-
1.3	Os01g0349400	Similar to Serine/threonine protein phosphatase PP1 (EC 3.1.3.16) (Fragment).	chr01	13922501	13927453	-
1.3	Os01g0349600	Hypothetical protein.	chr01	13934496	13935854	+
1.3	Os01g0349800	Similar to Cytochrome P450.	chr01	13941318	13944605	+
1.3	Os01g0350000	Transferase family protein.	chr01	13957514	13959224	+
1.3	Os01g0350100	Hypothetical protein.	chr01	13978048	13979525	-
1.3	Os01g0350300	Disease resistance protein domain containing protein.	chr01	13980666	13983744	-
1.3	Os01g0350500	Similar to H0124B04.7 protein.	chr01	13986495	13988740	-
1.3	Os01g0350900	RING-finger E3 ligase, Regulation of plant architecture	chr01	14012515	14019465	+
1.3	Os01g0351100	Similar to Poly.	chr01	14036461	14040808	+
1.3	Os01g0351200	Similar to Poly.	chr01	14047844	14054909	+
1.3	Os01g0351300	Exocyst complex subunit Sec15-like family protein.	chr01	14059603	14064199	+
1.3	Os01g0351500	Plant disease resistance response protein domain containing protein.	chr01	14068832	14069563	-
1.3	Os01g0351800	2OG-Fe(II) oxygenase domain containing protein.	chr01	14077661	14080700	+
1.3	Os01g0352100	2OG-Fe(II) oxygenase domain containing protein.	chr01	14101994	14108083	+
1.3	Os01g0352200	Hypothetical protein.	chr01	14102045	14102764	-
1.3	Os01g0352751	Non-protein coding transcript.	chr01	14144925	14145049	+
1.3	Os01g0353400	Glutathione S-transferase, Tolerance to salinity and oxidative stress, ROS-scavenging activity	chr01	14167662	14168570	+
1.3	Os01g0353501	Hypothetical protein.	chr01	14167663	14168485	-
1.3	Os01g0353600	Similar to AP-3 complex subunit sigma-2.	chr01	14171226	14175788	+
1.3	Os01g0353633	Similar to OSIGBa0157K09-H0214G12.6 protein.	chr01	14174019	14174501	-
1.3	Os01g0353900	Similar to cDNA clone:J023055K12, full insert sequence.	chr01	14197332	14199513	+
1.3	Os01g0354175	Hypothetical protein.	chr01	14224319	14224915	+
1.3	Os01g0354200	Similar to Sterol C-14 reductase.	chr01	14224921	14233645	-
1.3	Os01g0354450	Similar to ATP binding protein.	chr01	14229224	14230079	-
1.3	Os01g0354700	Pre-mRNA cleavage complex II Clp1 domain containing protein.	chr01	14252929	14256623	+
1.3	Os01g0355100	Pentatricopeptide repeat domain containing protein.	chr01	14264078	14267208	+
1.3	Os01g0355175	Hypothetical protein.	chr01	14264762	14267043	-
1.3	Os01g0355250	Similar to Salt stress-induced protein.	chr01	14280966	14282033	+
1.3	Os01g0355400	Similar to BPM3; protein binding.	chr01	14290376	14290915	+
1.3	Os01g0355500	Hypothetical conserved gene.	chr01	14300041	14303191	-
1.3	Os01g0355600	Galactose-binding like domain containing protein.	chr01	14308159	14316509	+
1.3	Os01g0355700	NB-ARC domain containing protein.	chr01	14318283	14319789	-
1.3	Os01g0355800	Similar to Esterase PIR7A.	chr01	14326183	14327100	+
1.3	Os01g0355900	Splicing variant of OsELS1	chr01	14328622	14333284	-
1.3	Os01g0356400	Similar to multidrug resistance protein ABC transporter family.	chr01	14340326	14357449	-
1.3	Os01g0356450	Non-protein coding transcript.	chr01	14377090	14377957	-
1.3	Os01g0356500	Thiamin pyrophosphokinase, eukaryotic domain containing protein.	chr01	14391999	14398598	-
1.3	Os01g0356800	Domain of unknown function DUF3406, chloroplast translocase domain containing protein.	chr01	14414670	14435665	+
1.3	Os01g0356900	Similar to Extensin-like protein.	chr01	14437890	14439688	-
1.3	Os01g0356951	Putative long noncoding RNA, Regulation of panicle architecture	chr01	14444478	14445110	+
1.3	Os01g0357100	Ferredoxin-nitrite reductase, Nitrate reduction (assimilation), Determination of regeneration ability	chr01	14446913	14453453	+
1.3	Os01g0357150	Hypothetical protein.	chr01	14447341	14453462	-
1.3	Os01g0357200	Sterol-binding domain containing protein.	chr01	14453690	14454549	+
1.3	Os01g0357400	Similar to Alpha-amylase.	chr01	14459951	14461690	+
1.3	Os01g0357500	Similar to Ferredoxin-nitrite reductase.	chr01	14462311	14462787	+
1.3	Os01g0357800	Pentatricopeptide repeat domain containing protein.	chr01	14471243	14476738	+
1.3	Os01g0357900	Similar to RALF.	chr01	14480825	14481553	-
1.3	Os01g0358100	Rapid ALkalinization Factor family protein.	chr01	14486394	14487138	-
1.3	Os01g0358300	Non-protein coding transcript.	chr01	14506676	14506960	-
1.3	Os01g0358400	Similar to 40S ribosomal protein S4.	chr01	14513332	14515250	+
1.3	Os01g0358551	Conserved hypothetical protein.	chr01	14513995	14515154	-
1.3	Os01g0358700	Similar to Powdery mildew resistance protein PM3b.	chr01	14529887	14531604	-
1.3	Os01g0358800	Similar to N-acetyltransferase.	chr01	14544114	14544749	+
1.3	Os01g0358900	Similar to GDHB glutamate dehydrogenase.	chr01	14545123	14545507	-
1.3	Os01g0359400	NB-ARC domain containing protein.	chr01	14576601	14581193	-
1.3	Os01g0359600	Disease resistance protein domain containing protein.	chr01	14587756	14591782	-
1.3	Os01g0359800	Similar to NB-ARC domain containing protein.	chr01	14599119	14603058	-
1.3	Os01g0360100	Similar to Powdery mildew resistance protein pm3f (Fragment).	chr01	14608644	14613681	-
1.3	Os01g0360150	Hypothetical protein.	chr01	14611322	14611896	+
1.3	Os01g0360200	Similar to Respiratory burst oxidase homolog.	chr01	14621368	14626628	-
1.3	Os01g0360333	Hypothetical protein.	chr01	14621567	14626552	+
1.3	Os01g0360600	Dephospho-CoA kinase family protein.	chr01	14679306	14683391	-
1.3	Os01g0361000	Conserved hypothetical protein.	chr01	14702436	14705973	-
1.3	Os01g0361500	Phospholipid/glycerol acyltransferase domain containing protein.	chr01	14732018	14738430	-
1.3	Os01g0361700	Conserved hypothetical protein.	chr01	14742684	14743148	-
1.3	Os01g0361800	Hypothetical conserved gene.	chr01	14744917	14747063	+
1.3	Os01g0362000	Conserved hypothetical protein.	chr01	14752203	14754630	+
1.3	Os01g0362100	Esterase/lipase/thioesterase domain containing protein.	chr01	14754835	14764507	-
1.3	Os01g0362400	Conserved hypothetical protein.	chr01	14769271	14769881	+
1.3	Os01g0362533	Conserved hypothetical protein.	chr01	14770806	14771426	+
1.3	Os01g0362800	Conserved hypothetical protein.	chr01	14783393	14785500	-
1.3	Os01g0363000	Hypothetical protein.	chr01	14789737	14790461	+
1.3	Os01g0363300	Uncharacterised protein family UPF0497, trans-membrane plant subgroup domain containing protein.	chr01	14793093	14797044	+
1.3	Os01g0363500	Os01g0363500	Os01g0363500	Os01g0363500	Os01g0363500	Os01g0363500
1.3	Os01g0363600	Similar to hydroxyethylthiazole kinase family protein.	chr01	14802807	14804515	-
1.3	Os01g0363900	Ortholog of Arabidopsis HASTY (HST) and human exportin-5 (XPO5), Xpo1 domain protein, Regulation of miRNA accumulation and crown root development	chr01	14809676	14821941	+
1.3	Os01g0363950	Hypothetical gene.	chr01	14810002	14812108	-
1.3	Os01g0364000	Hypothetical gene.	chr01	14823230	14825145	-
1.3	Os01g0364100	Similar to OSIGBa0145M07.8 protein.	chr01	14825133	14828267	+
1.3	Os01g0364400	Protein kinase, catalytic domain domain containing protein.	chr01	14856256	14878542	-
1.3	Os01g0364412	Non-protein coding transcript.	chr01	14856428	14858011	+
1.3	Os01g0364450	Hypothetical gene.	chr01	14879651	14880271	-
1.3	Os01g0364800	Protein kinase, catalytic domain domain containing protein.	chr01	14892931	14898978	+
1.3	Os01g0364900	Conserved hypothetical protein.	chr01	14900942	14902670	+
1.3	Os01g0365000	Protein kinase, catalytic domain domain containing protein.	chr01	14903885	14915751	-
1.3	Os01g0365300	Hypothetical conserved gene.	chr01	14924924	14927978	+
1.3	Os01g0366100	Similar to cDNA clone:J023120H23, full insert sequence.	chr01	14955728	14959343	+
1.3	Os01g0366300	GnK2 domain containing receptor-like kinase-1, Response to drought in a tolerant genotype Nagina 22	chr01	14964573	14968307	+
1.3	Os01g0366400	Hypothetical protein.	chr01	14964599	14967775	-
1.3	Os01g0366501	Hypothetical gene.	chr01	14970988	14973090	-
1.3	Os01g0367100	Chloroplast-localized UDP-glucose epimerase (UGE), Galactolipid biosynthesis for chloroplast membranes, Photosynthetic capability and carbon assimilate homeostasis	chr01	14993204	14998103	-
1.3	Os01g0367201	Non-protein coding transcript.	chr01	14993500	14996713	+
1.3	Os01g0367300	Nucleotide-binding, alpha-beta plait domain containing protein.	chr01	15007028	15013275	-
1.3	Os01g0367400	Conserved hypothetical protein.	chr01	15019814	15023931	-
1.3	Os01g0367450	Non-protein coding transcript.	chr01	15019896	15021709	+
1.3	Os01g0367500	Hypothetical conserved gene.	chr01	15027748	15032264	+
1.3	Os01g0367700	Similar to Cyclin-dependent protein kinase-like protein.	chr01	15059450	15067522	+
1.3	Os01g0367900	Similar to Possible global transcription activator SNF2L1 (SWI/SNF related matrix associated actin dependent regulator of chromatin subfamily A member 1).	chr01	15075863	15083305	-
1.3	Os01g0368000	Similar to cDNA clone:J023132I08, full insert sequence.	chr01	15085497	15086919	+
1.3	Os01g0368500	Protein of unknown function DUF679 domain containing protein.	chr01	15099900	15112071	+
1.3	Os01g0368600	Conserved hypothetical protein.	chr01	15113035	15113731	+
1.3	Os01g0368700	Protein of unknown function DUF679 domain containing protein.	chr01	15118693	15119756	+
1.3	Os01g0368900	Glutaredoxin (Grx) family protein, Arsenic (As) stress response, Drought tolerance	chr01	15124631	15125396	+
1.3	Os01g0369000	Component of cullin-RING E3 ubiquitin ligase (CRL) complex, Salt/drought stress response	chr01	15130898	15139459	-
1.3	Os01g0369200	Component of cullin-RING E3 ubiquitin ligase (CRL) complex, Salt/drought stress response, Cold stress response	chr01	15146089	15152275	+
1.3	Os01g0369300	Potassium transporter 1 (AtPOT1) (AtKUP1) (AtKT1). Splice isoform 2.	chr01	15152302	15154886	-
1.3	Os01g0369366	Hypothetical protein.	chr01	15152517	15153876	+
1.3	Os01g0369500	C2 calcium-dependent membrane targeting domain containing protein.	chr01	15160442	15161605	+
1.3	Os01g0369600	Conserved hypothetical protein.	chr01	15161786	15165714	+
1.3	Os01g0369700	Similar to Glutathione S-transferase GST 8 (EC 2.5.1.18).	chr01	15170441	15171818	-
1.3	Os01g0369800	Hypothetical protein.	chr01	15170605	15171053	+
1.3	Os01g0369900	Similar to 12-oxo-phytodienoic acid reductase6.	chr01	15185168	15188301	-
1.3	Os01g0369950	Hypothetical gene.	chr01	15185336	15188091	+
1.3	Os01g0370000	NADH:flavin oxidoreductase/NADH oxidase, N-terminal domain containing protein.	chr01	15192860	15195695	-
1.3	Os01g0370200	Similar to Glutathione-S-transferase 19E50.	chr01	15216825	15217959	-
1.3	Os01g0370400	Hypothetical protein.	chr01	15217032	15217959	+
1.3	Os01g0370600	Similar to Glutathione transferase.	chr01	15234445	15234693	+
1.3	Os01g0370750	Non-protein coding transcript.	chr01	15258673	15260303	+
1.3	Os01g0370900	Similar to Glutathione transferase.	chr01	15258848	15260219	-
1.3	Os01g0371200	Similar to Glutathione-S-transferase 19E50.	chr01	15281170	15283073	-
1.3	Os01g0371300	Hypothetical protein.	chr01	15281380	15282975	+
1.3	Os01g0371400	Similar to Glutathione s-transferase gstf2.	chr01	15289214	15291315	+
1.3	Os01g0371500	Similar to Glutathione-S-transferase 19E50.	chr01	15291669	15294409	+
1.3	Os01g0372100	Hypothetical gene.	chr01	15328868	15332889	-
1.3	Os01g0372350	Conserved hypothetical protein.	chr01	15338118	15341480	+
1.3	Os01g0372400	Glutathione S-transferase, C-terminal-like domain containing protein.	chr01	15344380	15345409	+
1.3	Os01g0372450	Hypothetical protein.	chr01	15344449	15345323	-
1.3	Os01g0372500	Similar to Leucoanthocyanidin dioxygenase (EC 1.14.11.19) (LDOX) (Leucocyanidin oxygenase) (Leucoanthocyanidin hydroxylase).	chr01	15346352	15347941	-
1.3	Os01g0372700	Similar to Asparaginyl-tRNA synthetase, cytoplasmic 1 (EC 6.1.1.22) (Asparagine-- tRNA ligase 1) (AsnRS 1).	chr01	15356785	15360682	-
1.3	Os01g0372866	Hypothetical gene.	chr01	15357072	15360597	+
1.3	Os01g0373200	Hypothetical conserved gene.	chr01	15382985	15385243	-
1.3	Os01g0373400	Homeodomain-like containing protein.	chr01	15389760	15392040	-
1.3	Os01g0373500	Protein of unknown function DUF594 domain containing protein.	chr01	15393438	15395768	+
1.3	Os01g0373700	Conserved hypothetical protein.	chr01	15400221	15400863	-
1.3	Os01g0373800	Non-protein coding transcript.	chr01	15403221	15403783	-
1.3	Os01g0374000	Similar to Glutathione S-transferase I (EC 2.5.1.18) (GST-I) (GST-29) (GST class- phi).	chr01	15410788	15412081	+
1.3	Os01g0374100	Non-protein coding transcript.	chr01	15411483	15411923	-
1.3	Os01g0374200	Pentatricopeptide repeat domain containing protein.	chr01	15418911	15421118	-
1.3	Os01g0374501	Similar to mTERF family protein.	chr01	15440625	15441473	-
1.3	Os01g0374600	Similar to Laccase-21.	chr01	15445662	15447633	+
1.3	Os01g0374900	Zinc finger, RING/FYVE/PHD-type domain containing protein.	chr01	15453686	15457657	+
1.3	Os01g0375000	GTP1/OBG domain containing protein.	chr01	15462065	15465895	-
1.3	Os01g0375100	Similar to DnAJ-like protein slr0093.	chr01	15474284	15478322	-
1.3	Os01g0375200	Similar to shikimate biosynthesis protein aroDE.	chr01	15479968	15493289	+
1.3	Os01g0375500	Similar to Shikimate biosynthesis protein aroDE.	chr01	15503196	15511423	+
1.3	Os01g0376200	Non-protein coding transcript.	chr01	15542003	15542526	+
1.4	Os01g0586450	Hypothetical protein.	chr01	22809664	22810684	+
1.4	Os01g0586600	Similar to AKIN gamma.	chr01	22820253	22823095	-
1.4	Os01g0586800	Similar to WRKY transcription factor 5 (Fragment).	chr01	22824809	22826277	-
1.4	Os01g0586801	Similar to Maturase K (Fragment).	chr01	22835224	22835478	+
1.4	Os01g0586900	Non-protein coding transcript.	chr01	22838199	22838610	+
1.4	Os01g0587000	Similar to Vacuolar ATP synthase subunit d (EC 3.6.3.14) (V-ATPase d subunit) (Vacuolar proton pump d subunit) (V-ATPase 41 KDa accessory protein) (DVA41).	chr01	22855514	22859716	-
1.4	Os01g0587150	Hypothetical protein.	chr01	22868537	22870640	+
1.4	Os01g0587300	Similar to C2 domain-containing protein.	chr01	22868546	22871788	-
1.4	Os01g0587400	S-Domain receptor like kinase-49, Response to submergence	chr01	22879904	22895941	-
1.4	Os01g0587500	Heat shock protein Hsp20 domain containing protein.	chr01	22888446	22889111	-
1.4	Os01g0587900	Similar to OSIGBa0125M19.6 protein.	chr01	22899829	22900317	+
1.4	Os01g0588000	Heat shock protein Hsp20 domain containing protein.	chr01	22901067	22902273	-
1.4	Os01g0588100	Similar to Hypersensitive-induced response protein.	chr01	22906348	22907811	+
1.4	Os01g0588200	Voltage-dependent anion channel.	chr01	22908290	22910674	-
1.4	Os01g0588300	Hypothetical protein.	chr01	22908530	22910566	+
1.4	Os01g0588400	Band 7 protein family protein.	chr01	22914602	22916173	-
1.4	Os01g0588500	Similar to Avr9/Cf-9 induced kinase 1.	chr01	22918453	22923739	-
1.4	Os01g0588550	Hypothetical protein.	chr01	22919260	22923596	+
1.4	Os01g0588600	Protein of unknown function DUF572 family protein.	chr01	22929149	22930118	+
1.4	Os01g0588700	Protein of unknown function DUF572 family protein.	chr01	22931955	22937186	+
1.4	Os01g0588800	Protein of unknown function DUF185 family protein.	chr01	22948164	22952187	+
1.4	Os01g0588900	Cytokinin-activating enzyme, Bioactive cytokinin synthesis	chr01	22955070	22959148	-
1.4	Os01g0589000	Nucleic acid-binding, OB-fold domain containing protein.	chr01	22980027	22983152	-
1.4	Os01g0589100	Conserved hypothetical protein.	chr01	22983392	22985787	+
1.4	Os01g0589200	Similar to Embryo-abundant protein EMB-like.	chr01	22986666	22987781	+
1.4	Os01g0589300	Telomere repeat-binding factor of the single Myb histone family	chr01	22988229	22991922	+
1.4	Os01g0589400	Pentatricopeptide repeat domain containing protein.	chr01	22991813	22994258	-
1.4	Os01g0589500	Uncharacterised conserved protein UCP009193 domain containing protein.	chr01	22996071	22998341	-
1.4	Os01g0589700	Conserved hypothetical protein.	chr01	23000088	23002368	+
1.4	Os01g0589800	Similar to OHP2.	chr01	23004127	23004931	+
1.4	Os01g0589900	Pentatricopeptide repeat domain containing protein.	chr01	23005565	23008941	-
1.4	Os01g0590100	Conserved hypothetical protein.	chr01	23014343	23016905	-
1.4	Os01g0590200	Conserved hypothetical protein.	chr01	23023170	23026116	-
1.4	Os01g0590300	Hypothetical protein.	chr01	23030252	23031000	+
1.4	Os01g0590700	Peptidase M41 domain containing protein.	chr01	23073608	23079716	+
1.4	Os01g0590800	Conserved hypothetical protein.	chr01	23082349	23084213	-
1.4	Os01g0590900	Similar to Serine/threonine-protein kinase AFC3.	chr01	23090754	23095161	+
1.4	Os01g0591000	Aldehyde/histidinol dehydrogenase domain containing protein.	chr01	23097292	23106301	+
1.4	Os01g0591250	Hypothetical protein.	chr01	23105376	23106077	-
1.4	Os01g0591500	Non-protein coding transcript.	chr01	23112461	23120522	-
1.4	Os01g0591300	Similar to Cytosolic aldehyde dehydrogenase RF2D.	chr01	23113647	23119704	+
1.4	Os01g0592500	Protein of unknown function DUF1070 family protein.	chr01	23167795	23168478	-
1.4	Os01g0592900	Similar to regulator of telomere elongation helicase 1.	chr01	23174817	23187023	-
1.4	Os01g0593000	Similar to predicted protein.	chr01	23208157	23213230	+
1.4	Os01g0593100	Similar to ZCW7.	chr01	23214611	23215961	-
1.4	Os01g0593200	Protein of unknown function DUF581 family protein.	chr01	23224373	23226605	+
1.4	Os01g0593500	Ribosomal protein L25 family protein.	chr01	23234892	23237624	-
1.4	Os01g0593600	Similar to Protein SYS1.	chr01	23239918	23243992	+
1.4	Os01g0593650	Non-protein coding transcript.	chr01	23240010	23243436	-
1.4	Os01g0593700	Sulphate transporter domain containing protein.	chr01	23247278	23250623	+
1.4	Os01g0593900	Hypothetical protein.	chr01	23247309	23250372	-
1.4	Os01g0594300	Similar to leucine-rich repeat family protein / extensin family protein.	chr01	23285238	23287222	+
1.4	Os01g0594500	Conserved hypothetical protein.	chr01	23291659	23292661	-
1.4	Os01g0594650	Ribosome maturation factor RimP domain containing protein.	chr01	23295182	23301387	+
1.4	Os01g0594600	Similar to cDNA clone:J013022N21, full insert sequence.	chr01	23295513	23298010	+
1.4	Os01g0594800	Similar to D-amino acid oxidase.	chr01	23301874	23306377	-
1.4	Os01g0594900	Conserved hypothetical protein.	chr01	23311205	23312581	-
1.4	Os01g0595001	Conserved hypothetical protein.	chr01	23313213	23313928	-
1.4	Os01g0595100	Hypothetical conserved gene.	chr01	23316218	23322871	+
1.4	Os01g0595201	Similar to metal ion binding protein.	chr01	23324460	23325125	+
1.4	Os01g0595300	MULE transposase, conserved domain domain containing protein.	chr01	23329802	23331517	+
1.4	Os01g0595400	Protein of unknown function DUF538 family protein.	chr01	23333024	23337221	+
1.4	Os01g0595600	Alpha/beta hydrolase fold-1 domain containing protein.	chr01	23343306	23345362	+
1.4	Os01g0595725	Hypothetical protein.	chr01	23347762	23353061	-
1.4	Os01g0595800	FBD domain containing protein.	chr01	23353537	23353963	+
1.4	Os01g0595850	Non-protein coding transcript.	chr01	23353985	23354232	+
1.4	Os01g0595900	Cyclin-like F-box domain containing protein.	chr01	23357007	23359952	+
1.4	Os01g0596001	Hypothetical protein.	chr01	23357101	23358961	-
1.4	Os01g0596100	Cyclin-like F-box domain containing protein.	chr01	23363801	23365877	+
1.4	Os01g0596201	Hypothetical protein.	chr01	23363828	23365749	-
1.4	Os01g0596300	Cyclin-like F-box domain containing protein.	chr01	23376598	23378526	+
1.4	Os01g0596425	Hypothetical protein.	chr01	23376634	23378538	-
1.4	Os01g0596500	Conserved hypothetical protein.	chr01	23392737	23393393	-
1.4	Os01g0596600	FBD domain containing protein.	chr01	23402666	23405874	+
1.4	Os01g0596700	FBD domain containing protein.	chr01	23408623	23411171	+
1.4	Os01g0597400	Amino acid transporter, transmembrane domain containing protein.	chr01	23439509	23441397	+
1.4	Os01g0597600	Amino acid transporter, transmembrane domain containing protein.	chr01	23447173	23448687	+
1.4	Os01g0597701	Hypothetical conserved gene.	chr01	23450174	23451357	-
1.4	Os01g0597800	UDP-glucuronosyl/UDP-glucosyltransferase family protein.	chr01	23456074	23458035	+
1.4	Os01g0598000	Similar to UDP-glycosyltransferase UGT703A5.	chr01	23464237	23465185	+
1.4	Os01g0598200	Similar to Calcineurin B-like protein 8.	chr01	23498445	23502375	+
1.4	Os01g0598400	Cyclin-like F-box domain containing protein.	chr01	23510098	23512343	-
1.4	Os01g0598600	Peptidase A1 domain containing protein.	chr01	23515008	23516765	+
1.4	Os01g0598900	Cytoplasmic tRNA 2-thiolation protein 1.	chr01	23530089	23532422	-
1.4	Os01g0599550	Hypothetical gene.	chr01	23541689	23544345	-
1.4	Os01g0599900	Similar to membrane protein-like.	chr01	23551743	23553931	+
1.4	Os01g0600000	Similar to Copia-like retroelement pol polyprotein.	chr01	23554268	23557549	-
1.4	Os01g0600200	Ser/Thr specific protein phosphatase 2A B regulatory subunit beta isoform.	chr01	23569843	23576519	+
1.4	Os01g0600300	Conserved hypothetical protein.	chr01	23577237	23580592	+
1.4	Os01g0600400	Pentatricopeptide repeat domain containing protein.	chr01	23582624	23585981	+
1.4	Os01g0600500	Similar to Phosphoethanolamine/phosphocholine phosphatase.	chr01	23584039	23585690	-
1.4	Os01g0600900	Chlorophyll a-b binding protein 2, chloroplast precursor (LHCII type I CAB-2) (LHCP).	chr01	23607363	23608541	+
1.4	Os01g0601000	Mg2+ transporter protein, CorA-like/Zinc transport protein ZntB domain containing protein.	chr01	23611048	23615257	-
1.4	Os01g0601200	Similar to Protein kinase family protein.	chr01	23624289	23626972	+
1.4	Os01g0601625	Leucine rich repeat, N-terminal domain containing protein.	chr01	23631980	23635375	-
1.4	Os01g0601651	Plant disease resistance response protein domain containing protein.	chr01	23637263	23640649	+
1.4	Os01g0601675	Leucine-rich repeat, N-terminal domain containing protein.	chr01	23639654	23642878	-
1.4	Os01g0601687	Non-protein coding transcript.	chr01	23647679	23647738	+
1.4	Os01g0601700	Leucine-rich repeat domain containing protein.	chr01	23648429	23651499	-
1.4	Os01g0602075	Non-protein coding transcript.	chr01	23663180	23664198	+
1.4	Os01g0602200	Cytochrome P450 monooxygenase, Tolerance to acetolactate synthase-inhibiting herbicides (pseudogene)	chr01	23663277	23664196	-
1.4	Os01g0602400	Similar to Cytochrome P450 monooxygenase CYP72A5 (Fragment).	chr01	23673178	23675960	-
1.4	Os01g0602433	Hypothetical protein.	chr01	23673288	23675912	+
1.4	Os01g0602466	Hypothetical protein.	chr01	23682415	23685494	+
1.4	Os01g0602500	Cytochrome P450 family protein.	chr01	23682892	23685395	-
1.4	Os01g0602600	Similar to OSIGBa0148I18.6 protein.	chr01	23688285	23689293	-
1.4	Os01g0602800	Serine/threonine protein kinase-related domain containing protein.	chr01	23727763	23733053	+
1.4	Os01g0603000	Similar to Nuclear RNA binding protein A.	chr01	23740879	23744974	-
1.4	Os01g0603100	NB-ARC domain containing protein.	chr01	23746840	23751713	+
1.4	Os01g0603200	Hypothetical protein.	chr01	23748957	23751526	-
1.4	Os01g0603300	Similar to MCB2 protein.	chr01	23760347	23762387	+
1.4	Os01g0603500	Similar to Cf2/Cf5-like disease resistance protein (Fragment).	chr01	23770115	23771515	+
1.4	Os01g0603700	Hypothetical gene.	chr01	23776275	23780692	-
1.4	Os01g0603800	Similar to Triticum sp. (pAWJL3) leucine rich repeat region mRNA (Fragment).	chr01	23776466	23779747	+
1.4	Os01g0604000	Hypothetical protein.	chr01	23782638	23784025	-
1.4	Os01g0604100	Conserved hypothetical protein.	chr01	23782830	23785773	+
1.4	Os01g0604150	Leucine-rich repeat domain containing protein.	chr01	23787960	23789747	+
1.4	Os01g0604500	EF-Hand type domain containing protein.	chr01	23810484	23811557	-
1.4	Os01g0604550	Hypothetical conserved gene.	chr01	23812998	23813573	-
1.4	Os01g0604600	Carbohydrate kinase, FGGY family protein.	chr01	23813192	23814608	+
1.4	Os01g0604700	Similar to cDNA clone:001-043-A08, full insert sequence.	chr01	23814822	23819251	-
1.4	Os01g0604900	Hypothetical protein.	chr01	23829864	23830601	+
1.4	Os01g0605000	Hypothetical protein.	chr01	23838814	23840798	-
1.4	Os01g0605100	Similar to BCS1 protein-like protein.	chr01	23838868	23840725	+
1.4	Os01g0605300	Similar to Likely ubiquitin-conjugating enzyme e2.	chr01	23843274	23846735	+
1.4	Os01g0605400	Quinonprotein alcohol dehydrogenase-like domain containing protein.	chr01	23847041	23850326	+
1.4	Os01g0605500	Kinesin, motor region domain containing protein.	chr01	23850922	23854484	-
1.4	Os01g0605650	Zinc finger, C3HC-like domain containing protein.	chr01	23856793	23861718	+
1.4	Os01g0605700	MtN3 and saliva related transmembrane protein family protein.	chr01	23864681	23867205	+
1.4	Os01g0606000	MtN3 and saliva related transmembrane protein family protein.	chr01	23877540	23880467	+
1.4	Os01g0606050	Similar to T15D22.3.	chr01	23883251	23884244	+
1.4	Os01g0606133	Hypothetical conserved gene.	chr01	23886851	23888222	-
1.4	Os01g0606166	Conserved hypothetical protein.	chr01	23886901	23888225	+
1.4	Os01g0606200	Conserved hypothetical protein.	chr01	23890258	23890668	-
1.4	Os01g0606400	Hypothetical protein.	chr01	23895058	23897435	+
1.4	Os01g0606900	Heat shock protein DnaJ, N-terminal domain containing protein.	chr01	23911517	23913239	+
1.4	Os01g0607000	Glutelin family protein.	chr01	23914150	23914856	+
1.4	Os01g0607100	Bifunctional inhibitor/plant lipid transfer protein/seed storage domain containing protein.	chr01	23919214	23921302	+
1.4	Os01g0607200	Amino acid permease subfamily protein.	chr01	23923718	23933449	+
1.4	Os01g0607250	Hypothetical protein.	chr01	23929777	23933117	-
1.4	Os01g0607300	Small ubiquitin-related modifier, SUMO domain containing protein.	chr01	23934148	23937209	+
1.4	Os01g0607400	Similar to STYLOSA protein.	chr01	23938395	23943781	-
1.4	Os01g0607600	WD40 repeat domain containing protein.	chr01	23947829	23962251	-
1.4	Os01g0607800	Pentatricopeptide repeat domain containing protein.	chr01	23970594	23971698	+
1.4	Os01g0607900	Serine/threonine protein kinase-related domain containing protein.	chr01	23976021	23981901	-
1.4	Os01g0608000	Hypothetical conserved gene.	chr01	24004148	24006633	-
1.4	Os01g0608101	Conserved hypothetical protein.	chr01	24004176	24006793	+
1.4	Os01g0608300	Similar to aspartic proteinase nepenthesin-2.	chr01	24018634	24020111	+
1.4	Os01g0608200	Hypothetical protein.	chr01	24018683	24019797	-
1.4	Os01g0608400	Hypothetical conserved gene.	chr01	24024938	24027535	-
1.4	Os01g0608900	Hypothetical gene.	chr01	24046289	24048765	+
1.4	Os01g0609000	Similar to Pleiotropic drug resistance protein 3.	chr01	24047446	24055918	-
1.4	Os01g0609200	Similar to Pleiotropic drug resistance protein 3.	chr01	24065207	24073621	-
1.4	Os01g0609300	Similar to Pleiotropic drug resistance protein 3.	chr01	24075070	24081389	-
1.4	Os01g0609501	Hypothetical protein.	chr01	24080593	24081885	+
1.4	Os01g0609700	Conserved hypothetical protein.	chr01	24102742	24104421	+
1.4	Os01g0609900	Similar to PDR-like ABC transporter (PDR4 ABC transporter).	chr01	24107086	24114978	-
1.4	Os01g0610050	Non-protein coding transcript.	chr01	24124911	24125477	-
1.4	Os01g0610100	Similar to Clone ZZZ51 mRNA sequence.	chr01	24126625	24129621	+
1.4	Os01g0610300	Bromo adjacent region domain containing protein.	chr01	24136871	24144292	+
1.4	Os01g0610400	Acyl-CoA N-acyltransferase domain containing protein.	chr01	24145891	24148846	+
1.4	Os01g0610500	Similar to Yip1 domain family member 1.	chr01	24151040	24153571	-
1.5	Os01g0643300	Auxin efflux carrier protein, Auxin transport, Drought tolerance	chr01	25863717	25868263	+
1.5	Os01g0643450	Hypothetical protein.	chr01	25864066	25868017	-
1.5	Os01g0643600	HD-Zip II family transcription factor, Regulation of plant development, Modulation of gibberellin biosynthesis	chr01	25880204	25883718	-
1.5	Os01g0643666	Non-protein coding transcript.	chr01	25880629	25884230	+
1.5	Os01g0643800	Similar to Mitogen-activated protein kinase.	chr01	25917636	25922976	-
1.5	Os01g0643825	Hypothetical protein.	chr01	25919273	25922712	+
1.5	Os01g0643900	Oleosin family protein.	chr01	25923454	25924149	+
1.5	Os01g0644000	Twin-arginine translocation pathway signal domain containing protein.	chr01	25926370	25928206	+
1.5	Os01g0644200	Similar to Little protein 1.	chr01	25931149	25931730	-
1.5	Os01g0644500	Hypothetical conserved gene.	chr01	25933610	25934883	-
1.5	Os01g0644400	Hypothetical gene.	chr01	25933618	25934890	+
1.5	Os01g0644600	Glutelin family protein.	chr01	25949366	25950192	+
1.5	Os01g0644900	Conserved hypothetical protein.	chr01	25957753	25958568	+
1.5	Os01g0645000	Similar to TIS11 protein (dTIS11).	chr01	25959883	25961440	-
1.5	Os01g0645200	Hypothetical conserved gene.	chr01	25973499	25974780	+
1.5	Os01g0645400	Flavin monooxygenase-like enzyme , Auxin biosynthesis	chr01	25994669	25996837	+
1.5	Os01g0645650	Hypothetical protein.	chr01	26004527	26011193	-
1.5	Os01g0645900	Molybdate transporter, Interorgan molybdate distribution	chr01	26033145	26034815	-
1.5	Os01g0646000	Pentatricopeptide repeat domain containing protein.	chr01	26036642	26039083	+
1.5	Os01g0646300	GRAS protein lacking the DELLA domain, Repressor of gibberellin signaling	chr01	26044168	26045843	-
1.5	Os01g0646400	Non-protein coding transcript.	chr01	26051925	26053759	+
1.5	Os01g0646700	Similar to OSIGBa0105P02.4 protein.	chr01	26060892	26064410	-
1.5	Os01g0646800	Conserved hypothetical protein.	chr01	26065944	26071738	-
1.5	Os01g0647000	Cyclin-like F-box domain containing protein.	chr01	26075030	26076818	+
1.5	Os01g0647150	Hypothetical protein.	chr01	26078097	26082210	+
1.5	Os01g0647100	ADP/ATP carrier protein family protein.	chr01	26078129	26082198	-
1.5	Os01g0647200	Iron deficiency-inducible peptide, IMA/FEP peptide, Regulation of a major pathway of iron uptake and translocation, Iron deficiency response	chr01	26086062	26088337	-
1.5	Os01g0647700	Epoxide hydrolase family protein.	chr01	26106836	26111089	+
1.5	Os01g0647800	Conserved hypothetical protein.	chr01	26111955	26114140	-
1.5	Os01g0647850	Hypothetical conserved gene.	chr01	26115235	26119289	-
1.5	Os01g0648000	Potassium channel, Potassium uptake, Salt stress tolerance	chr01	26119741	26126165	-
1.5	Os01g0648225	Hypothetical protein.	chr01	26119880	26125883	+
1.5	Os01g0648500	Similar to Transcription initiation factor TFIID subunit 7.	chr01	26163786	26166472	+
1.5	Os01g0648600	Membrane-associated kinase-2, Response to drought in rice cultivar Nonabokra	chr01	26170046	26171566	+
1.5	Os01g0648700	Bromodomain containing protein.	chr01	26173196	26177230	-
1.5	Os01g0649000	WD40 repeat-like domain containing protein.	chr01	26183883	26190120	+
1.5	Os01g0649100	Malate dehydrogenase.	chr01	26190754	26194403	+
1.5	Os01g0649200	Similar to Esterase.	chr01	26200285	26201321	+
1.5	Os01g0649400	Similar to Esterase.	chr01	26202814	26206936	+
1.5	Os01g0649566	Conserved hypothetical protein.	chr01	26212312	26212771	-
1.5	Os01g0649732	Hypothetical protein.	chr01	26218334	26222970	-
1.5	Os01g0649900	Lipase, GDSL domain containing protein.	chr01	26222617	26225117	+
1.5	Os01g0649950	Similar to H0814G11.9 protein.	chr01	26226577	26231030	-
1.5	Os01g0650000	Similar to esterase.	chr01	26230738	26234611	+
1.5	Os01g0650100	Similar to Esterase.	chr01	26235768	26238284	+
1.5	Os01g0650200	Lipase, GDSL domain containing protein.	chr01	26249386	26273949	+
1.5	Os01g0650501	Non-protein coding transcript.	chr01	26267753	26268020	+
1.5	Os01g0650700	Transposase, Ptta/En/Spm, plant domain containing protein.	chr01	26278076	26280346	-
1.5	Os01g0650800	Transposon, En/Spm-like domain containing protein.	chr01	26282810	26285087	-
1.5	Os01g0650900	Lipase, GDSL domain containing protein.	chr01	26286441	26287942	+
1.5	Os01g0650950	Hypothetical protein.	chr01	26286573	26287867	-
1.5	Os01g0651000	Lipase, GDSL domain containing protein.	chr01	26290150	26292389	+
1.5	Os01g0651100	Pentatricopeptide repeat domain containing protein.	chr01	26293489	26298880	+
1.5	Os01g0651150	Hypothetical protein.	chr01	26300193	26302513	-
1.5	Os01g0651200	Hypothetical conserved gene.	chr01	26300660	26302232	+
1.5	Os01g0651300	Similar to GDSL-motif lipase/hydrolase-like protein.	chr01	26306238	26307237	+
1.5	Os01g0651350	Hypothetical protein.	chr01	26306408	26309172	-
1.5	Os01g0651400	Lipase, GDSL domain containing protein.	chr01	26309253	26311638	+
1.5	Os01g0651500	Wax synthase domain containing protein.	chr01	26312015	26313114	+
1.5	Os01g0651450	Hypothetical protein.	chr01	26312068	26313056	-
1.5	Os01g0651800	Lipase, class 3 family protein.	chr01	26321416	26324769	+
1.5	Os01g0651866	Hypothetical gene.	chr01	26321617	26324525	-
1.5	Os01g0651932	Hypothetical conserved gene.	chr01	26364766	26367362	+
1.5	Os01g0652000	Similar to proline-rich family protein.	chr01	26367912	26369437	+
1.5	Os01g0652100	Protein of unknown function DUF231, plant domain containing protein.	chr01	26368398	26374101	-
1.5	Os01g0652200	Hypothetical protein.	chr01	26370320	26374047	+
1.5	Os01g0652300	Similar to Phospholipase A1-II 7.	chr01	26383595	26387037	-
1.5	Os01g0652375	Hypothetical protein.	chr01	26383821	26387010	+
1.5	Os01g0652450	Hypothetical gene.	chr01	26384648	26385354	-
1.5	Os01g0652600	Similar to Ketol-acid reductoisomerase, chloroplast precursor (EC 1.1.1.86) (Acetohydroxy-acid reductoisomerase) (Alpha-keto-beta-hydroxylacil reductoisomerase).	chr01	26392164	26396100	+
1.5	Os01g0652650	Non-protein coding transcript.	chr01	26394775	26395343	-
1.5	Os01g0652700	Similar to predicted protein.	chr01	26398214	26398679	+
1.5	Os01g0652800	Protein of unknown function DUF231, plant domain containing protein.	chr01	26401569	26403477	-
1.5	Os01g0653100	Conserved hypothetical protein.	chr01	26414917	26418855	-
1.5	Os01g0653200	Glycosyl transferase, group 1 domain containing protein.	chr01	26420263	26421981	+
1.5	Os01g0653300	VQ domain containing protein.	chr01	26423510	26423740	-
1.5	Os01g0653350	Similar to WD-40 repeat family protein (Fragment).	chr01	26428183	26429329	-
1.5	Os01g0653500	Conserved hypothetical protein.	chr01	26431968	26434327	-
1.5	Os01g0653601	Hypothetical gene.	chr01	26449054	26449963	-
1.5	Os01g0653700	Cyclin-like F-box domain containing protein.	chr01	26449179	26452724	+
1.5	Os01g0653800	WD40 repeat-like domain containing protein.	chr01	26453784	26465951	-
1.5	Os01g0654100	Similar to CTP synthase (EC 6.3.4.2) (UTP--ammonia ligase) (CTP synthetase).	chr01	26514543	26521761	+
1.5	Os01g0654150	Non-protein coding transcript.	chr01	26514730	26520699	-
1.5	Os01g0654200	Peptidase M50 domain containing protein.	chr01	26522784	26527301	-
1.5	Os01g0654300	Similar to ARP2/3 complex 34 kDa subunit.	chr01	26530279	26532048	+
1.5	Os01g0654400	Similar to Salt tolerant correlative protein.	chr01	26532021	26532497	-
1.5	Os01g0654450	Hypothetical gene.	chr01	26532180	26532659	+
1.5	Os01g0654500	Similar to NADP-isocitrate dehydrogenase.	chr01	26533072	26537108	-
1.5	Os01g0654650	Non-protein coding transcript.	chr01	26533645	26537119	+
1.5	Os01g0654800	Conserved hypothetical protein.	chr01	26565249	26565524	+
1.5	Os01g0654900	Hypothetical conserved gene.	chr01	26572530	26573815	+
1.5	Os01g0655300	TRITHORAX-like protein, Regulation of H3K4 methylation, Regulation of plant height and pollen grain development	chr01	26592223	26599632	+
1.5	Os01g0655400	Hypothetical conserved gene.	chr01	26601979	26604359	-
1.5	Os01g0655500	Protein kinase, core domain containing protein.	chr01	26611799	26617488	+
1.5	Os01g0655800	Similar to ACS-like protein.	chr01	26628877	26636906	+
1.5	Os01g0656200	Protein phosphatase 2C family protein, Salinity tolerance in the seedling stage	chr01	26652966	26658299	+
1.5	Os01g0656250	Hypothetical gene.	chr01	26653444	26657999	-
1.5	Os01g0656300	Conserved hypothetical protein.	chr01	26679997	26680317	-
1.5	Os01g0656400	Similar to WRKY transcription factor 15.	chr01	26687377	26688416	-
1.5	Os01g0656600	Conserved hypothetical protein.	chr01	26699254	26701573	-
1.5	Os01g0656900	Conserved hypothetical protein.	chr01	26717834	26722446	+
1.5	Os01g0657000	Protein of unknown function DUF1070 family protein.	chr01	26722728	26724906	+
1.5	Os01g0657100	Pi transporter, Arbuscular mycorrhiza (AM)-specific signaling pathway	chr01	26724948	26726953	-
1.5	Os01g0657250	Hypothetical gene.	chr01	26725313	26726985	+
1.5	Os01g0657400	Similar to Ethylene-responsive transcription factor 5 (Ethylene-responsive element binding factor 5) (EREBP-5) (AtERF5).	chr01	26734068	26735164	-
1.5	Os01g0657801	Hypothetical gene.	chr01	26734307	26735980	+
1.5	Os01g0658300	Conserved hypothetical protein.	chr01	26767672	26769190	-
1.5	Os01g0658400	Ubiquitin-conjugating enzyme E2	chr01	26781113	26784353	-
1.5	Os01g0658450	Non-protein coding transcript.	chr01	26781324	26784144	+
1.5	Os01g0658500	Similar to Vacuolar protein sorting protein 25.	chr01	26785190	26788557	-
1.5	Os01g0658600	Similar to SBH2 (SPHINGOID BASE HYDROXYLASE 2); catalytic/ sphingosine hydroxylase.	chr01	26790255	26791689	+
1.5	Os01g0658700	Glycoside hydrolase-type carbohydrate-binding, subgroup domain containing protein.	chr01	26791783	26795761	-
1.5	Os01g0658800	Hypothetical protein.	chr01	26792044	26795018	+
1.5	Os01g0658900	OSBZ8.	chr01	26800095	26805467	-
1.5	Os01g0659200	Subunit E isoform 1 of vacuolar H<sup>+</sup>-ATPase, Endomembrane luminal pH homeostasis, Dense vesicle-mediated proglutelin vacuolar trafficking	chr01	26811872	26816519	+
1.5	Os01g0721800	Protein kinase-like domain containing protein.	chr01	30091365	30093186	+
1.5	Os01g0721900	Similar to Nuclear RNA binding protein B (Fragment).	chr01	30095422	30098794	-
1.5	Os01g0722100	Bacterial transferase hexapeptide repeat domain containing protein.	chr01	30102985	30107341	+
1.5	Os01g0722300	Myb transcription factor domain containing protein.	chr01	30117114	30118654	+
1.5	Os01g0722425	Hypothetical protein.	chr01	30117870	30118492	-
1.5	Os01g0722550	Similar to HAT family dimerisation domain containing protein.	chr01	30125573	30128993	+
1.5	Os01g0722700	Similar to Hexokinase.	chr01	30131389	30135248	+
1.5	Os01g0722800	Dimethylmenaquinone methyltransferase family protein.	chr01	30135889	30137738	+
1.5	Os01g0723000	Similar to Elongation factor EF-2 (Fragment).	chr01	30143647	30146827	-
1.5	Os01g0723025	Hypothetical protein.	chr01	30143743	30146659	+
1.5	Os01g0723100	Senescence-associated family protein.	chr01	30155680	30157642	+
1.5	Os01g0723200	Similar to 40S ribosomal protein S19-like.	chr01	30157961	30159769	-
1.5	Os01g0723400	NADP-malic enzyme, Splicing variant	chr01	30166017	30171643	+
1.5	Os01g0723450	Non-protein coding transcript.	chr01	30166607	30171070	-
1.5	Os01g0723500	Transcriptional factor B3 family protein.	chr01	30173442	30179045	+
1.5	Os01g0723600	Ribose-phosphate pyrophosphokinase 3 (EC 2.7.6.1) (Phosphoribosyl pyrophosphate synthetase 3).	chr01	30180581	30184467	+
1.5	Os01g0723700	Transcriptional factor B3 family protein.	chr01	30185134	30189525	+
1.5	Os01g0723800	Hypothetical conserved gene.	chr01	30189384	30191725	-
1.5	Os01g0724101	Non-protein coding transcript.	chr01	30210432	30210505	+
1.5	Os01g0724400	Similar to Pleiotropic drug resistance protein 15.	chr01	30214131	30214879	+
1.5	Os01g0724450	Hypothetical gene.	chr01	30214447	30218322	-
1.5	Os01g0724500	Similar to ABC transporter (PDR5-like) isolog (PDR1 ABC transporter).	chr01	30217567	30223067	+
1.5	Os01g0724700	Similar to lachrymatory-factor synthase.	chr01	30225839	30226507	+
1.5	Os01g0725000	Similar to H0402C08.3 protein.	chr01	30236130	30236776	+
1.5	Os01g0725400	Uncharacterised protein family UPF0497, trans-membrane plant subgroup domain containing protein.	chr01	30241954	30251103	+
1.5	Os01g0725600	Regulator of chromosome condensation, RCC1 domain containing protein.	chr01	30251471	30254956	+
1.5	Os01g0725800	WD40/YVTN repeat-like domain containing protein.	chr01	30257752	30263365	+
1.5	Os01g0725900	Similar to arabinogalactan protein.	chr01	30263383	30264381	-
1.5	Os01g0726001	Hypothetical gene.	chr01	30270960	30272787	+
1.5	Os01g0726100	Pollen Ole e 1 allergen and extensin domain containing protein.	chr01	30272986	30274078	-
1.5	Os01g0726400	MADS box transcription factor, Regulation of floral organ identity	chr01	30278399	30280577	-
1.6	Os01g0726700	Conserved hypothetical protein.	chr01	30293943	30296540	+
1.6	Os01g0726801	Non-protein coding transcript.	chr01	30298621	30299053	+
1.6	Os01g0727100	Glycosyl transferase, family 8 protein.	chr01	30311446	30315773	+
1.6	Os01g0727200	Hypothetical conserved gene.	chr01	30318816	30319626	+
1.6	Os01g0727400	NADH:ubiquinone oxidoreductase complex I intermediate-associated protein 30 domain containing protein.	chr01	30320748	30323965	+
1.6	Os01g0727500	A member of S40 gene family, Leaf senescence	chr01	30322749	30325083	-
1.6	Os01g0727600	Conserved hypothetical protein.	chr01	30340015	30340752	-
1.6	Os01g0727700	Hypothetical conserved gene.	chr01	30341265	30341594	-
1.6	Os01g0727800	Peptidase S8, subtilisin-related domain containing protein.	chr01	30344172	30345745	-
1.6	Os01g0727820	Hypothetical protein.	chr01	30344327	30346491	+
1.6	Os01g0727840	Similar to subtilase family protein.	chr01	30347875	30349017	-
1.6	Os01g0727860	Non-protein coding transcript.	chr01	30348327	30348969	+
1.6	Os01g0727900	Conserved hypothetical protein.	chr01	30352663	30353959	+
1.6	Os01g0728000	Conserved hypothetical protein.	chr01	30356332	30359372	+
1.6	Os01g0728100	Lipase, GDSL domain containing protein.	chr01	30361864	30364101	+
1.6	Os01g0728150	Similar to HVA22F (HVA22-LIKE PROTEIN F).	chr01	30364320	30365422	-
1.6	Os01g0728200	Conserved hypothetical protein.	chr01	30366118	30367630	-
1.6	Os01g0728250	Conserved hypothetical protein.	chr01	30369522	30370159	-
1.6	Os01g0728300	Similar to Cytochrome P450 monooxygenase CYP72A5 (Fragment).	chr01	30372204	30376912	-
1.6	Os01g0728325	Hypothetical protein.	chr01	30372587	30376825	+
1.6	Os01g0728350	Similar to Cytochrome P450 monooxygenase CYP72A5.	chr01	30377964	30383831	-
1.6	Os01g0728375	Hypothetical protein.	chr01	30378105	30383834	+
1.6	Os01g0728400	Conserved hypothetical protein.	chr01	30381185	30383228	+
1.6	Os01g0728700	Protein of unknown function DUF1264 family protein.	chr01	30386907	30387873	-
1.6	Os01g0728900	Hypothetical protein.	chr01	30392737	30398178	+
1.6	Os01g0729100	Protein of unknown function DUF92, transmembrane family protein.	chr01	30398989	30405483	+
1.6	Os01g0729200	Conserved hypothetical protein.	chr01	30402153	30403740	-
1.6	Os01g0729400	Similar to Too many mouths protein.	chr01	30407036	30408554	+
1.6	Os01g0729500	Conserved hypothetical protein.	chr01	30412907	30413574	-
1.6	Os01g0729600	Pyridoxal phosphate-dependent transferase, major region, subdomain 1 domain containing protein.	chr01	30413693	30415806	-
1.6	Os01g0729700	Hypothetical protein.	chr01	30413844	30415316	+
1.6	Os01g0729900	Conserved hypothetical protein.	chr01	30427122	30431700	+
1.6	Os01g0729950	Hypothetical protein.	chr01	30427306	30431384	-
1.6	Os01g0729900	Conserved hypothetical protein.	chr01	30427356	30431677	+
1.6	Os01g0730100	Cyclin-like F-box domain containing protein.	chr01	30447427	30449206	-
1.6	Os01g0730200	F-box domain, cyclin-like domain containing protein.	chr01	30453353	30455330	-
1.6	Os01g0730300	Similar to predicted protein.	chr01	30460007	30461593	+
1.6	Os01g0730400	Conserved hypothetical protein.	chr01	30466032	30468115	-
1.6	Os01g0730450	Hypothetical protein.	chr01	30472512	30472939	-
1.6	Os01g0730500	Similar to Ferredoxin (Bacterial type ferredoxin family).	chr01	30472593	30475205	+
1.6	Os01g0730600	Conserved hypothetical protein.	chr01	30475352	30476061	-
1.6	Os01g0730700	WRKY transcription factor 14 (WRKY14).	chr01	30480114	30481849	-
1.6	Os01g0730800	Mpv17/PMP22 family protein.	chr01	30488192	30490382	+
1.6	Os01g0730900	DNA polymerase III, subunits gamma and tau domain containing protein.	chr01	30494842	30497106	-
1.6	Os01g0731000	Similar to ubiquitin domain containing 1.	chr01	30501605	30507193	-
1.6	Os01g0731100	Similar to Pathogen-related protein.	chr01	30512281	30513627	-
1.6	Os01g0731150	Hypothetical protein.	chr01	30512871	30513685	+
1.6	Os01g0731201	Hypothetical gene.	chr01	30516127	30517387	-
1.6	Os01g0731600	Similar to pathogen-related protein.	chr01	30520488	30521565	-
1.6	Os01g0731700	Hypothetical protein.	chr01	30520893	30521662	+
1.6	Os01g0732000	Similar to Mitochondrial import receptor subunit TOM7-1 (Translocase of outer membrane 7 kDa subunit 1).	chr01	30533116	30533592	-
1.6	Os01g0732100	Conserved hypothetical protein.	chr01	30533818	30536908	+
1.6	Os01g0732200	GTP-binding protein, HSR1-related domain containing protein.	chr01	30537136	30541871	+
1.6	Os01g0732300	Ovate family protein, Suppression of brassinosteroid (BR) synthesis and signaling	chr01	30542800	30544054	+
1.6	Os01g0732700	Flavin monooxygenase-like enzyme , Auxin biosynthesis	chr01	30561150	30564436	+
1.6	Os01g0732801	Conserved hypothetical protein.	chr01	30573184	30574499	-
1.6	Os01g0733001	Similar to NRAMP3 (NRAMP metal ion transporter 3); manganese ion transmembrane transporter/ metal ion transmembrane transporter.	chr01	30574619	30575643	-
1.6	Os01g0733100	Conserved hypothetical protein.	chr01	30580475	30585457	-
1.6	Os01g0733200	Heat shock factor, Transcription factor, ABA-mediated salt stress tolerance, Response to osmotic stress	chr01	30582485	30583694	+
1.6	Os01g0733500	Similar to Dehydration-induced protein RD22-like protein 1.	chr01	30589859	30592513	+
1.6	Os01g0733600	Flavoprotein pyridine nucleotide cytochrome reductase domain containing protein.	chr01	30593524	30598517	-
1.6	Os01g0733700	Hypothetical protein.	chr01	30594012	30598449	+
1.6	Os01g0733801	Hypothetical conserved gene.	chr01	30600797	30602030	-
1.6	Os01g0734000	Similar to WRKY DNA binding protein.	chr01	30604326	30608077	+
1.6	Os01g0734100	Similar to 50S ribosomal protein L20.	chr01	30608366	30610446	+
1.6	Os01g0734200	Plasma membrane NADPH oxidase, Developmental regulation, Drought-stress response	chr01	30621870	30634405	+
1.6	Os01g0734150	Hypothetical gene.	chr01	30621883	30623119	-
1.6	Os01g0734399	Hypothetical protein.	chr01	30630662	30633179	-
1.6	Os01g0734501	Conserved hypothetical protein.	chr01	30646787	30647149	+
1.6	Os01g0734600	UDP-glucuronosyl/UDP-glucosyltransferase family protein.	chr01	30647512	30649342	+
1.6	Os01g0734800	UDP-glucuronosyl/UDP-glucosyltransferase family protein.	chr01	30655306	30657083	+
1.6	Os01g0735300	UDP-glucuronosyl/UDP-glucosyltransferase family protein.	chr01	30666642	30668299	+
1.6	Os01g0735450	Hypothetical protein.	chr01	30675494	30677104	-
1.6	Os01g0735500	Conserved hypothetical protein.	chr01	30675734	30677421	+
1.6	Os01g0735632	Non-protein coding transcript.	chr01	30682077	30682578	+
1.6	Os01g0735900	UDP-glucuronosyl/UDP-glucosyltransferase family protein.	chr01	30689850	30691452	-
1.6	Os01g0736000	HMG-I and HMG-Y, DNA-binding domain containing protein.	chr01	30690139	30691601	+
1.6	Os01g0736100	UDP-glucuronosyl/UDP-glucosyltransferase family protein.	chr01	30694998	30696704	-
1.6	Os01g0736300	Flavone 7-O-glucosyltransferase, UDP-dependent glucosyltransferase, UV-B tolerance	chr01	30712173	30713844	-
1.6	Os01g0736400	Similar to 8-amino-7-oxononanoate synthase.	chr01	30712401	30717667	+
1.6	Os01g0736450	Hypothetical gene.	chr01	30714016	30714706	-
1.6	Os01g0736500	Similar to harpin-induced protein.	chr01	30718930	30719952	+
1.6	Os01g0736551	Hypothetical gene.	chr01	30727331	30731409	+
1.6	Os01g0736600	Zinc finger, RING/FYVE/PHD-type domain containing protein.	chr01	30730320	30731337	-
1.6	Os01g0736750	Non-protein coding transcript.	chr01	30735203	30735270	-
1.6	Os01g0736900	Reticulon family protein.	chr01	30738700	30740720	+
1.6	Os01g0737000	Hypothetical protein.	chr01	30738968	30739558	-
1.6	Os01g0737100	Conserved hypothetical protein.	chr01	30748300	30749169	-
1.6	Os01g0737200	Non-protein coding transcript.	chr01	30753453	30753560	+
1.6	Os01g0737300	Similar to Phosphoesterase.	chr01	30753801	30758956	+
1.6	Os01g0737401	Similar to diphosphonucleotide phosphatase 2.	chr01	30759831	30761217	+
1.6	Os01g0737500	Uncharacterised protein family UPF0005 domain containing protein.	chr01	30764089	30766588	+
1.6	Os01g0737550	Similar to OSIGBa0101A01.4 protein.	chr01	30768424	30769146	-
1.6	Os01g0737600	Similar to OSIGBa0101A01.4 protein.	chr01	30768475	30769182	+
1.6	Os01g0737700	Similar to OSIGBa0101A01.4 protein.	chr01	30772299	30773134	+
1.6	Os01g0737800	Similar to Farnesyltransferase beta subunit.	chr01	30775140	30779239	-
1.6	Os01g0737900	Pentatricopeptide repeat domain containing protein.	chr01	30779393	30782726	+
1.6	Os01g0738000	Conserved hypothetical protein.	chr01	30786190	30787966	+
1.6	Os01g0738100	Peptidase C48, SUMO/Sentrin/Ubl1 domain containing protein.	chr01	30788977	30796475	-
1.6	Os01g0738300	Protein kinase, core domain containing protein.	chr01	30819009	30823245	+
1.6	Os01g0738400	CCCH-zinc finger protein, Regulation of drought tolerance	chr01	30824689	30825665	+
1.6	Os01g0738500	Phospholipase C, phosphatidylinositol-specific, Y domain domain containing protein.	chr01	30828776	30832255	+
1.6	Os01g0738600	ENTH/VHS domain containing protein.	chr01	30832796	30836732	+
1.6	Os01g0738800	Conserved hypothetical protein.	chr01	30840199	30840478	-
1.6	Os01g0738900	Conserved hypothetical protein.	chr01	30848500	30849925	-
1.6	Os01g0739000	Similar to Mitochondrial processing peptidase.	chr01	30850664	30856206	-
1.6	Os01g0739200	Protein-tyrosine phosphatase, dual specificity domain containing protein.	chr01	30868528	30871602	+
1.6	Os01g0739300	Hypothetical gene.	chr01	30872353	30872898	-
1.6	Os01g0739400	Similar to predicted protein.	chr01	30879000	30885267	+
1.6	Os01g0739500	Conserved hypothetical protein.	chr01	30885172	30886338	-
1.6	Os01g0739700	Glycoside hydrolase, family 17 protein.	chr01	30897747	30901040	+
1.6	Os01g0740000	Hypothetical protein.	chr01	30905585	30906259	-
1.6	Os01g0740150	Similar to H0315A08.1 protein.	chr01	30908205	30908948	+
1.6	Os01g0740300	Hypothetical protein.	chr01	30909430	30916476	+
1.6	Os01g0740350	Hypothetical gene.	chr01	30918126	30921252	-
1.6	Os01g0740400	Protein of unknown function DUF1005 family protein.	chr01	30919728	30921193	+
1.6	Os01g0740500	Similar to glutamate carboxypeptidase 2.	chr01	30923013	30927457	-
1.6	Os01g0740650	Similar to glutamate carboxypeptidase 2.	chr01	30933009	30936727	-
1.6	Os01g0740600	Transferrin receptor-like, dimerisation domain containing protein.	chr01	30933396	30933963	-
1.6	Os01g0740651	Hypothetical protein.	chr01	30933645	30935642	+
1.6	Os01g0740700	Hypothetical protein.	chr01	30939288	30941548	-
1.6	Os01g0740800	Conserved hypothetical protein.	chr01	30939691	30940993	+
1.6	Os01g0741200	Similar to LysM type receptor kinase (Fragment).	chr01	30949379	30952405	-
1.6	Os01g0741250	Hypothetical protein.	chr01	30954494	30954751	+
1.6	Os01g0741300	Similar to inorganic phosphate transporter 1-7.	chr01	30955595	30955930	+
1.7	Os01g0882300	Protein of unknown function DUF803 family protein.	chr01	38299999	38305642	+
1.7	Os01g0882250	Non-protein coding transcript.	chr01	38300260	38300540	-
1.7	Os01g0882400	Protein of unknown function DUF679 domain containing protein.	chr01	38305824	38306726	+
1.7	Os01g0882500	Similar to NADH dehydrogenase I subunit N.	chr01	38306570	38307754	-
1.7	Os01g0882800	Similar to Amino acid carrier (Fragment).	chr01	38310588	38313631	-
1.7	Os01g0882900	Hypothetical protein.	chr01	38310829	38312270	+
1.7	Os01g0883000	Similar to protein kinase.	chr01	38319060	38325583	+
1.7	Os01g0883100	Rice PISTILLATA ortholog, MADS-box protein, Lodicule and stamen development	chr01	38321342	38323892	-
1.7	Os01g0883200	Conserved hypothetical protein.	chr01	38329179	38332595	+
1.7	Os01g0883600	Non-protein coding transcript.	chr01	38333950	38334688	+
1.7	Os01g0883400	Similar to PHD finger protein-like protein (Fragment).	chr01	38344272	38344937	+
1.7	Os01g0883800	Similar to GA C20oxidase2.	chr01	38382385	38385469	+
1.7	Os01g0883850	Hypothetical protein.	chr01	38382586	38383358	-
1.7	Os01g0883900	Protein of unknown function DUF248, methyltransferase putative family protein.	chr01	38386425	38391652	-
1.7	Os01g0884050	Non-protein coding transcript.	chr01	38387088	38390147	+
1.7	Os01g0884200	Hypothetical gene.	chr01	38397406	38398976	+
1.7	Os01g0884300	NAC transcription factor, Drought tolerance, Response to abiotic and biotic stresses	chr01	38398996	38401481	-
1.7	Os01g0884350	Hypothetical protein.	chr01	38400848	38401417	+
1.7	Os01g0884400	Armadillo domain containing protein.	chr01	38409242	38413057	+
1.7	Os01g0884450	Non-protein coding transcript.	chr01	38412593	38412705	-
1.7	Os01g0884500	Plus-3 domain containing protein.	chr01	38413181	38424557	-
1.7	Os01g0884600	Hypothetical protein.	chr01	38419314	38424366	+
1.7	Os01g0884700	Conserved hypothetical protein.	chr01	38432707	38433693	-
1.7	Os01g0884800	Pentatricopeptide repeat domain containing protein.	chr01	38432750	38437074	+
1.7	Os01g0884850	Hypothetical protein.	chr01	38436060	38437082	-
1.7	Os01g0884900	Similar to DNA glycosylase.	chr01	38437193	38438811	-
1.7	Os01g0885000	Similar to Cytochrome c.	chr01	38443627	38446419	+
1.7	Os01g0885200	Uncharacterised conserved protein UCP031277 domain containing protein.	chr01	38448148	38450486	-
1.7	Os01g0885300	Hypothetical conserved gene.	chr01	38454841	38457518	-
1.7	Os01g0885500	Hypothetical protein.	chr01	38469634	38472424	-
1.7	Os01g0885600	Alpha/beta hydrolase fold-1 domain containing protein.	chr01	38475647	38480677	+
1.7	Os01g0885700	S-Domain receptor like kinase-17, Response to drought and chilling stress in tolerant rice genotypes	chr01	38481235	38484005	+
1.7	Os01g0885900	Similar to transcriptional factor TINY.	chr01	38489459	38490169	+
1.7	Os01g0886000	Protein of unknown function DUF179 family protein.	chr01	38491273	38494120	-
1.7	Os01g0886200	Similar to AGAMOUS homolog.	chr01	38500880	38505086	+
1.7	Os01g0886300	K Homology domain containing protein.	chr01	38509123	38513467	+
1.7	Os01g0886350	Conserved hypothetical protein.	chr01	38515103	38516802	-
1.7	Os01g0886500	Similar to Ribosomal protein L37.	chr01	38517646	38520243	-
1.7	Os01g0886600	Similar to CLP protease regulatory subunit CLPX precursor.	chr01	38520634	38526006	-
1.7	Os01g0886700	Conserved hypothetical protein.	chr01	38527705	38528419	+
1.7	Os01g0886900	Similar to EMB1879 (EMBRYO DEFECTIVE 1879).	chr01	38534739	38539826	+
1.7	Os01g0887100	Similar to 4-(Cytidine 5'-diphospho)-2-C-methyl-D-erythritol synthase.	chr01	38544060	38545821	+
1.7	Os01g0887400	Similar to predicted protein.	chr01	38545767	38558365	-
1.7	Os01g0887550	Similar to OSIGBa0124N08.3 protein.	chr01	38563355	38563756	-
1.7	Os01g0887700	Zinc finger, RING/FYVE/PHD-type domain containing protein.	chr01	38566148	38570861	-
1.7	Os01g0887850	Hypothetical gene.	chr01	38570098	38570860	+
1.7	Os01g0888022	Conserved hypothetical protein.	chr01	38577575	38578151	-
1.7	Os01g0888200	Non-protein coding transcript.	chr01	38596931	38597801	+
1.7	Os01g0888300	Similar to NAC-domain containing protein 18 (ANAC018) (NO APICAL MERISTEM protein) (AtNAM).	chr01	38611671	38613870	+
1.7	Os01g0888500	Similar to Phosphoribosylformylglycinamidine synthase.	chr01	38618768	38621877	-
1.7	Os01g0888600	Similar to Seven transmembrane protein Mlo5 (Fragment).	chr01	38627746	38631927	+
1.7	Os01g0888700	RIO-like kinase domain containing protein.	chr01	38631901	38635571	-
1.7	Os01g0888750	Hypothetical protein.	chr01	38632023	38635426	+
1.7	Os01g0888800	Conserved hypothetical protein.	chr01	38637420	38638185	+
1.7	Os01g0888900	Conserved hypothetical protein.	chr01	38645146	38645757	-
1.7	Os01g0889000	Tetratricopeptide-like helical domain containing protein.	chr01	38650527	38654601	+
1.7	Os01g0889200	Conserved hypothetical protein.	chr01	38659389	38663607	-
1.7	Os01g0889400	LOB (LATERAL ORGAN BOUNDARIES) domain-containing protein, Regulation of empty-glume identity, floral organ number control and female gametophyte development	chr01	38676241	38679639	+
1.7	Os01g0889601	Non-protein coding transcript.	chr01	38677310	38677664	-
1.7	Os01g0889800	Rhodanese-like domain containing protein.	chr01	38684636	38688097	-
1.7	Os01g0889900	S-Domain receptor like kinase 18, Response to B. glumae and R. solani in resistant rice genotypes, Response to submergence and chilling stress	chr01	38688239	38692619	-
1.7	Os01g0890001	Hypothetical conserved gene.	chr01	38698163	38702593	-
1.7	Os01g0890100	S-Domain receptor like kinase-PSRK2, Partial S-domain containing protein, Component of gibberellin signaling pathway, Control of stem elongation, Negative regulation of GA responses	chr01	38699042	38701558	+
1.7	Os01g0890050	Hypothetical protein.	chr01	38699392	38701281	-
1.7	Os01g0890200	S-Domain receptor like kinase-19	chr01	38704701	38707473	+
1.7	Os01g0890250	Hypothetical protein.	chr01	38705284	38707481	-
1.7	Os01g0890300	Conserved hypothetical protein.	chr01	38712011	38716756	-
1.7	Os01g0890400	Conserved hypothetical protein.	chr01	38718491	38719379	+
1.7	Os01g0890500	Conserved hypothetical protein.	chr01	38723347	38724165	-
1.7	Os01g0890600	S-Domain receptor like kinase-50, Response to chilling, Response to R. solani in a susceptible rice genotype CCDR, Response to Rice Stripe Virus	chr01	38732782	38734779	+
1.7	Os01g0890900	Rice ZIP4 homolog, ZMM protein, Required for homologous chromosome synapsis and crossover formation	chr01	38736412	38739870	+
1.7	Os01g0890950	Hypothetical protein.	chr01	38736468	38739972	-
1.7	Os01g0891000	Glycoside hydrolase, family 20 protein.	chr01	38740059	38745917	-
1.7	Os01g0891033	Hypothetical protein.	chr01	38740061	38746054	+
1.7	Os01g0891066	Hypothetical protein.	chr01	38749092	38750656	-
1.7	Os01g0891100	Similar to Polygalacturonase.	chr01	38750313	38750768	+
1.7	Os01g0891300	Similar to Allyl alcohol dehydrogenase.	chr01	38752615	38754941	+
1.7	Os01g0891350	Hypothetical protein.	chr01	38752685	38754818	-
1.7	Os01g0891400	S1, RNA binding domain containing protein.	chr01	38755058	38759513	-
1.7	Os01g0891601	Leucine-rich repeat, N-terminal domain containing protein.	chr01	38761910	38763273	+
1.7	Os01g0891700	Leucine-rich repeat, N-terminal domain containing protein.	chr01	38770126	38771794	+
1.7	Os01g0891800	Non-protein coding transcript.	chr01	38770441	38771239	-
1.7	Os01g0892300	Leucine-rich repeat, plant specific containing protein.	chr01	38795480	38797375	+
1.7	Os01g0892500	Similar to carboxylic ester hydrolase.	chr01	38807395	38810531	-
1.7	Os01g0892600	Pectinacetylesterase family protein.	chr01	38812119	38815213	-
1.7	Os01g0892800	Similar to Ankyrin-kinase.	chr01	38818767	38821456	+
1.7	Os01g0893300	Non-protein coding transcript.	chr01	38841929	38842417	+
1.7	Os01g0893400	Zinc finger, TAZ-type domain containing protein.	chr01	38843729	38846523	+
1.7	Os01g0893700	DOMON domain domain containing protein.	chr01	38853527	38860214	-
1.7	Os01g0894000	Metallophosphoesterase domain containing protein.	chr01	38864030	38867821	+
1.7	Os01g0894050	Myb/SANT-like domain domain containing protein.	chr01	38869629	38871134	-
1.7	Os01g0894075	Hypothetical protein.	chr01	38869653	38872162	+
1.7	Os01g0894100	Similar to Transposase (Fragment).	chr01	38871380	38874494	-
2.1	Os02g0147500	Conserved hypothetical protein.	chr02	2606707	2608942	+
2.1	Os02g0147600	Protein of unknown function DUF1677, Oryza sativa family protein.	chr02	2612044	2614087	-
2.1	Os02g0147700	Conserved hypothetical protein.	chr02	2614247	2618993	+
2.1`	Os02g0147800	Hypothetical conserved gene.	chr02	2620369	2624177	+
2.1	Os02g0147850	Non-protein coding transcript.	chr02	2621674	2622657	-
2.1	Os02g0148000	CCT domain containing protein.	chr02	2638443	2642064	+
2.1	Os02g0148050	Non-protein coding transcript.	chr02	2641460	2642026	-
2.1	Os02g0148100	TEY-type mitogen-activated protein kinase (MAPK), Regulation of seed dormancy, Defense signal transduction, Osmotic homeostasis, Negative role in salt tolerance	chr02	2643056	2646360	-
2.1	Os02g0148300	Similar to Myosin-like protein (Fragment).	chr02	2656812	2658986	+
2.1	Os02g0148400	FMN-binding split barrel domain containing protein.	chr02	2659672	2663043	+
2.1	Os02g0148500	Similar to TIMING OF CAB 1 (Fragment).	chr02	2664442	2668161	+
2.1	Os02g0148600	Similar to 4/1 protein.	chr02	2668556	2671036	+
2.1	Os02g0148700	Hypothetical gene.	chr02	2675680	2676610	-
2.1	Os02g0149500	Conserved hypothetical protein.	chr02	2722136	2725218	+
2.1	Os02g0149600	Zinc finger, C2H2-like domain containing protein.	chr02	2728878	2734454	+
2.1	Os02g0149650	Non-protein coding transcript.	chr02	2732117	2735185	-
2.1	Os02g0149700	Similar to ATEXO70G1 (exocyst subunit EXO70 family protein G1); protein binding.	chr02	2735912	2738033	-
2.1	Os02g0149750	Hypothetical protein.	chr02	2735958	2738038	+
2.1	Os02g0149800	Stress-responsive NAC1-regulated protein phosphatase, Drought and oxidative stress tolerance	chr02	2744296	2747428	+
2.1	Os02g0149900	Putative homeobox-leucine zipper protein HOX26.	chr02	2757660	2758714	+
2.1	Os02g0150000	Conserved hypothetical protein.	chr02	2760942	2762882	-
2.1	Os02g0150100	Similar to DEAD-box protein abstrakt.	chr02	2766489	2769409	-
2.1	Os02g0150200	Conserved hypothetical protein.	chr02	2772169	2774685	-
2.1	Os02g0150250	Hypothetical gene.	chr02	2772725	2773261	+
2.1	Os02g0150300	FAD-dependent pyridine nucleotide-disulphide oxidoreductase domain containing protein.	chr02	2776450	2779281	+
2.1	Os02g0150450	Similar to OSIGBa0125M19.6 protein.	chr02	2781844	2783111	+
2.1	Os02g0150600	Similar to Pyridine nucleotide-disulphide oxidoreductase (Fragment).	chr02	2787002	2789075	+
2.1	Os02g0150700	RING finger E3 ligase, Regulation of abiotic stress tolerance	chr02	2791281	2795406	+
2.1	Os02g0150800	F-box protein with a LOV domain and consecutive Kelch repeats, Circadian clock associated-component	chr02	2798816	2803581	+
2.1	Os02g0150900	Protein of unknown function DUF1644 family protein.	chr02	2804376	2807635	-
2.1	Os02g0151100	Hypothetical conserved gene.	chr02	2816624	2824133	-
2.1	Os02g0151300	Similar to Cellulase (Fragment).	chr02	2824488	2830257	-
2.1	Os02g0151350	Hypothetical protein.	chr02	2824590	2829902	+
2.1	Os02g0151400	Conserved hypothetical protein.	chr02	2838179	2842311	+
2.1	Os02g0151501	Similar to SUI1 protein.	chr02	2840789	2841082	-
2.1	Os02g0151600	Ketol-acid reductoisomerase, chloroplast precursor (EC 1.1.1.86) (Acetohydroxy-acid reductoisomerase) (Alpha-keto-beta-hydroxylacil reductoisomerase).	chr02	2846549	2847428	+
2.1	Os02g0151800	Similar to Ca2+/calmodulin-dependent protein kinase phosphatase.	chr02	2850259	2862114	-
2.1	Os02g0152200	Protein of unknown function DUF1677, Oryza sativa family protein.	chr02	2865058	2869031	+
2.1	Os02g0152300	Serine/threonine protein kinase-related domain containing protein.	chr02	2869670	2874062	+
2.1	Os02g0152400	Rubisco small subunit 1, Reguration of Rubisco catalytic activity	chr02	2874951	2876254	+
2.1	Os02g0152500	Non-protein coding transcript.	chr02	2876559	2877024	-
2.1	Os02g0152600	Protein of unknown function DUF2343 domain containing protein.	chr02	2898897	2903751	-
2.1	Os02g0152700	Similar to DNA-directed RNA polymerase.	chr02	2904358	2906571	-
2.1	Os02g0152750	Non-protein coding transcript.	chr02	2912568	2912869	+
2.1	Os02g0152800	RNA polymerase Rpb1, domain 1 containing protein.	chr02	2913665	2919109	-
2.1	Os02g0152900	Nucleus-encoded chloroplast protein, Chloroplast development, Biogenesis of chloroplast ATP synthase	chr02	2922461	2925073	-
2.1	Os02g0152950	Hypothetical protein.	chr02	2927568	2932130	-
2.1	Os02g0153000	Protein of unknown function DUF547 domain containing protein.	chr02	2928922	2932167	+
2.1	Os02g0153100	Leucine-rich repeat receptor-like kinase	chr02	2933952	2937379	-
2.1	Os02g0153200	Leucine-rich repeat receptor-like kinase	chr02	2938046	2941437	-
2.1	Os02g0153300	Hypothetical protein.	chr02	2944661	2949240	+
2.1	Os02g0153400	Leucine-rich repeat receptor-like kinase	chr02	2945512	2948974	-
2.1	Os02g0153450	Hypothetical gene.	chr02	2952129	2955766	+
2.1	Os02g0153500	Leucine-rich repeat receptor-like kinase	chr02	2952436	2955585	-
2.1	Os02g0153600	Hypothetical protein.	chr02	2957940	2960127	+
2.1	Os02g0153700	Leucine-rich repeat receptor-like kinase	chr02	2958786	2962177	-
2.1	Os02g0153900	Leucine-rich repeat receptor-like kinase	chr02	2965242	2968614	-
2.1	Os02g0154000	Leucine-rich repeat receptor-like kinase, Positive regulation of the drought stress response and tiller development	chr02	2972242	2975382	-
2.1	Os02g0154100	Antisense long noncoding RNA, Regulation of sense LRK gene cluster expression, Regulation of grain yield	chr02	2978158	2985406	+
2.1	Os02g0154200	Leucine-rich repeat receptor kinase, Regulation of grain yield	chr02	2978855	2982356	-
2.1	Os02g0154300	Hypothetical protein.	chr02	2980587	2982399	+
2.1	Os02g0154600	Domain of unknown function DUF250 domain containing protein.	chr02	2995581	3001388	+
2.1	Os02g0155000	Hypothetical protein.	chr02	3028276	3031655	+
2.1	Os02g0155300	Hypothetical protein.	chr02	3037553	3040481	-
2.1	Os02g0155400	Leucine-rich repeat, N-terminal domain containing protein.	chr02	3037622	3039869	+
2.1	Os02g0155600	Hypothetical conserved gene.	chr02	3048887	3050896	-
2.1	Os02g0155700	Hypothetical conserved gene.	chr02	3059566	3061394	-
2.1	Os02g0155900	Leucine-rich repeat domain containing protein.	chr02	3065811	3072625	-
2.1	Os02g0156000	Similar to H0201G08.2 protein.	chr02	3076962	3078826	+
2.1	Os02g0156100	Conserved hypothetical protein.	chr02	3080552	3082828	+
2.1	Os02g0156200	Leucine-rich repeat domain containing protein.	chr02	3084942	3087128	-
2.1	Os02g0156300	Similar to Serine/threonine-protein kinase BRI1-like 2 precursor (EC 2.7.1.37) (BRASSINOSTEROID INSENSITIVE 1-like protein 2) (Protein VASCULAR HIGHWAY 1).	chr02	3086330	3087545	+
2.2	Os02g0282000	NB-ARC domain containing protein.	chr02	10503049	10508541	+
2.2	Os02g0282100	Conserved hypothetical protein.	chr02	10509169	10512214	-
2.2	Os02g0282301	Conserved hypothetical protein.	chr02	10525186	10526918	+
2.2	Os02g0282500	Disease resistance protein domain containing protein.	chr02	10535635	10539146	+
2.2	Os02g0282600	Conserved hypothetical protein.	chr02	10540690	10543155	-
2.2	Os02g0282900	Similar to 68 kDa protein HP68.	chr02	10552438	10558881	-
2.2	Os02g0283800	Leucine-rich repeat receptor-like kinase, Maintenance of the tapetal cell layer and microspore/pollen viability, Control of male fertility, Regulation of plant growth through the brassinosteroid (BR) signaling pathway	chr02	10634660	10641052	+
2.2	Os02g0284300	Similar to predicted protein.	chr02	10677732	10679056	+
2.2	Os02g0284500	FAR1 DNA binding domain domain containing protein.	chr02	10693427	10696752	+
2.2	Os02g0284550	Hypothetical protein.	chr02	10694206	10696396	-
2.2	Os02g0284600	Similar to 60S ribosomal protein L27.	chr02	10700829	10701516	-
2.2	Os02g0284800	Hypothetical protein.	chr02	10704318	10705004	-
2.2	Os02g0285300	DREPP plasma membrane polypeptide family protein.	chr02	10715073	10716741	-
2.2	Os02g0285700	Similar to predicted protein.	chr02	10725543	10729638	-
2.2	Os02g0285775	Non-protein coding transcript.	chr02	10739333	10739721	-
2.2	Os02g0285800	Similar to GTP-binding protein typA (Tyrosine phosphorylated protein A).	chr02	10739451	10747067	+
2.2	Os02g0285900	No apical meristem (NAM) protein domain containing protein.	chr02	10747495	10749006	-
2.2	Os02g0286200	Lipase, class 3 family protein.	chr02	10758967	10762460	+
2.2	Os02g0286350	Similar to Non-specific lipid-transfer protein.	chr02	10764855	10766260	-
2.2	Os02g0286500	Similar to AT hook motif family protein, expressed.	chr02	10766482	10767402	+
2.2	Os02g0286700	Similar to Chlorophyllase (Fragment).	chr02	10772392	10776515	-
2.2	Os02g0286850	Similar to Stripe rust resistance protein Yr10.	chr02	10778463	10780758	-
2.2	Os02g0286891	Similar to OSIGBa0161P06.1 protein.	chr02	10787293	10789508	+
2.2	Os02g0286933	Conserved hypothetical protein.	chr02	10807538	10810831	+
2.2	Os02g0287000	Similar to 40S ribosomal protein S3a (CYC07 protein).	chr02	10822643	10825665	-
2.2	Os02g0287700	Hypothetical gene.	chr02	10853024	10853919	-
2.2	Os02g0287800	F-box domain, Skp2-like domain containing protein.	chr02	10854309	10855575	+
2.2	Os02g0287900	Cyclin-like F-box domain containing protein.	chr02	10857586	10859012	-
2.2	Os02g0287950	Non-protein coding transcript.	chr02	10858501	10859032	+
2.2	Os02g0288000	Cyclin-like F-box domain containing protein.	chr02	10861422	10862862	-
2.2	Os02g0288100	Similar to Pectinesterase (EC 3.1.1.11) (Fragment).	chr02	10864069	10867222	-
2.2	Os02g0288200	Protein of unknown function DUF573 domain containing protein.	chr02	10870290	10874506	+
2.2	Os02g0288400	Similar to MRP-like ABC transporter.	chr02	10880647	10886393	-
2.2	Os02g0288600	Similar to BURP domain-containing protein 4.	chr02	10897250	10897969	-
2.2	Os02g0288700	Similar to MRP-like ABC transporter.	chr02	10908431	10914600	-
2.2	Os02g0288722	Non-protein coding transcript.	chr02	10908608	10909003	+
2.2	Os02g0288744	Hypothetical protein.	chr02	10912992	10914012	+
2.2	Os02g0288862	Hypothetical protein.	chr02	10922179	10923451	-
2.2	Os02g0288925	Hypothetical conserved gene.	chr02	10922187	10923461	+
2.2	Os02g0289000	BURP domain containing protein.	chr02	10931592	10932547	+
2.2	Os02g0289300	Hypothetical conserved gene.	chr02	10944010	10944784	-
2.2	Os02g0289500	Similar to anthocyanin 5-aromatic acyltransferase.	chr02	10945077	10945757	+
2.2	Os02g0289700	Hypothetical protein.	chr02	10947828	10948612	-
2.2	Os02g0290000	Pentatricopeptide repeat domain containing protein.	chr02	10960662	10968059	+
2.2	Os02g0290300	WD40/YVTN repeat-like domain containing protein.	chr02	10972770	10986645	-
2.2	Os02g0290400	Ribosomal biogenesis, methyltransferase, EMG1/NEP1 domain containing protein.	chr02	10990473	10993649	+
2.2	Os02g0290500	Phosphatidylinositol 3-/4-kinase (PI3/4K) family protein, Ubiquitin-like domain kinase, Control of flowering time	chr02	10994252	10997615	-
2.2	Os02g0290600	Similar to predicted protein.	chr02	10999890	11002461	-
2.2	Os02g0290900	GDSL esterase/lipase protein, Mediation of lipid homeostasis, Anther development, Pollen fertility	chr02	11009350	11014975	+
2.2	Os02g0291000	Calcineurin B (Fragment).	chr02	11015828	11017808	-
2.2	Os02g0291400	Calcineurin B-like protein, Salt tolerance	chr02	11057896	11059975	-
2.2	Os02g0291500	Conserved hypothetical protein.	chr02	11066134	11067381	-
2.2	Os02g0291600	Lipase, GDSL domain containing protein.	chr02	11071696	11077522	+
2.2	Os02g0292600	Lipase, GDSL domain containing protein.	chr02	11116177	11120334	+
2.2	Os02g0292800	Protein of unknown function DUF599 family protein.	chr02	11126248	11127515	-
2.2	Os02g0293050	Hypothetical protein.	chr02	11126629	11127361	+
2.2	Os02g0293300	Homolog of Arabidopsis FACTOR OF DNA METHYLATION 1, Regulation of floral organ specification and meristem determination	chr02	11151750	11156506	+
2.2	Os02g0293350	Hypothetical gene.	chr02	11156872	11160271	+
2.2	Os02g0293400	Similar to Ubiquitin ligase SINAT5 (EC 6.3.2.-) (Seven in absentia homolog 5). Splice isoform 2.	chr02	11157096	11161168	-
2.2	Os02g0293500	Similar to CLP protease regulatory subunit CLPX precursor.	chr02	11162557	11166291	-
2.2	Os02g0293575	Hypothetical protein.	chr02	11162645	11166101	+
2.2	Os02g0293800	Conserved hypothetical protein.	chr02	11180090	11182653	+
2.2	Os02g0293900	Similar to nucleic acid binding protein.	chr02	11183598	11184446	-
2.2	Os02g0294000	Micro-fibrillar-associated 1, C-terminal domain containing protein.	chr02	11186713	11187816	+
2.2	Os02g0294100	Cyclin-like F-box domain containing protein.	chr02	11188432	11193873	-
2.2	Os02g0294600	Similar to transducin family protein / WD-40 repeat family protein.	chr02	11199426	11205676	+
2.2	Os02g0294700	Topoisomerase II-associated protein PAT1 domain containing protein.	chr02	11209135	11211943	-
2.2	Os02g0295700	Aldehyde dehydrogenase, conserved site domain containing protein.	chr02	11292722	11300269	-
2.2	Os02g0296350	Non-protein coding transcript.	chr02	11339961	11346765	+
2.2	Os02g0296400	Similar to RCD1.	chr02	11340114	11344944	-
2.2	Os02g0296800	Cobalamin (vitamin B12) biosynthesis CbiX domain containing protein.	chr02	11353288	11357713	-
2.2	Os02g0297000	Conserved hypothetical protein.	chr02	11357264	11361527	+
2.2	Os02g0297132	Similar to heat-shock protein 101.	chr02	11362531	11363765	+
2.2	Os02g0297066	Hypothetical gene.	chr02	11362552	11363201	-
2.2	Os02g0297200	Protein of unknown function DUF594 family protein.	chr02	11376851	11379304	-
2.2	Os02g0297550	Hypothetical gene.	chr02	11395866	11396949	-
2.2	Os02g0297600	Protein of unknown function DUF707 family protein.	chr02	11399635	11404045	+
2.2	Os02g0297666	Hypothetical gene.	chr02	11402103	11403886	-
2.2	Os02g0297900	Similar to F-box domain containing protein, expressed.	chr02	11414988	11416688	-
2.2	Os02g0298100	Hypothetical protein.	chr02	11427544	11431289	-
2.2	Os02g0298200	Similar to Resistance protein candidate (Fragment).	chr02	11427608	11429897	+
2.3	Os02g0451501	Conserved hypothetical protein.	chr02	14831952	14835986	-
2.3	Os02g0451900	Conserved hypothetical protein.	chr02	14865175	14866362	+
2.3	Os02g0452000	Non-protein coding transcript.	chr02	14868939	14871305	+
2.3	Os02g0452500	Similar to SNARE-interacting protein KEULE.	chr02	14942625	14962036	-
2.3	Os02g0452550	Non-protein coding transcript.	chr02	14942705	14961844	+
2.3	Os02g0452601	Non-protein coding transcript.	chr02	14946950	14947603	-
2.3	Os02g0452700	Non-protein coding transcript.	chr02	14962136	14962676	-
2.3	Os02g0453000	Non-protein coding transcript.	chr02	14970159	14973551	+
2.3	Os02g0453100	Conserved hypothetical protein.	chr02	14973848	14974598	+
2.3	Os02g0453300	Hypothetical protein.	chr02	14979099	14982717	-
2.3	Os02g0453400	Similar to H0818E04.10 protein.	chr02	14984016	14984852	-
2.3	Os02g0453500	Similar to mitochondrial glycoprotein.	chr02	14985357	14986292	+
2.3	Os02g0453600	Similar to Glutelin.	chr02	14991687	14993674	-
2.3	Os02g0453800	Conserved hypothetical protein.	chr02	15000091	15003092	-
2.3	Os02g0454300	Conserved hypothetical protein.	chr02	15033424	15034425	-
2.3	Os02g0454500	Membrane bound O-acyl transferase, MBOAT family protein.	chr02	15044721	15046322	+
2.3	Os02g0454700	Hypothetical conserved gene.	chr02	15058597	15059599	+
2.3	Os02g0454950	Hypothetical gene.	chr02	15082659	15083129	+
2.3	Os02g0455400	Hypothetical conserved gene.	chr02	15106328	15107381	+
2.3	Os02g0455800	Transcriptional factor B3 family protein.	chr02	15130358	15131464	+
2.3	Os02g0455900	Putative B3 domain-containing protein Os02g0455900.	chr02	15134001	15134819	+
2.3	Os02g0456000	COG4 transport domain containing protein.	chr02	15141481	15143539	-
2.3	Os02g0456100	Similar to Glutelin.	chr02	15151364	15153319	+
2.3	Os02g0456500	Similar to GTP-binding protein.	chr02	15153796	15172431	-
2.3	Os02g0456800	Similar to Pollen signalling protein with adenylyl cyclase activity (Fragment).	chr02	15192260	15196610	+
2.3	Os02g0457100	Similar to Histone H3.	chr02	15203967	15205042	-
2.3	Os02g0457175	Hypothetical gene.	chr02	15204072	15204471	+
2.3	Os02g0457250	Hypothetical gene.	chr02	15206506	15207622	+
2.3	Os02g0457300	Similar to Histone H3.	chr02	15225055	15226211	-
2.3	Os02g0457325	Hypothetical gene.	chr02	15225146	15226012	+
2.3	Os02g0457500	Ankyrin repeat containing protein.	chr02	15233137	15238844	-
2.3	Os02g0457600	Hypothetical protein.	chr02	15233548	15236984	+
2.3	Os02g0458100	Similar to Sesquiterpene cyclase.	chr02	15263803	15283324	-
2.3	Os02g0458900	Conserved hypothetical protein.	chr02	15310546	15324161	+
2.3	Os02g0458950	Hypothetical protein.	chr02	15323327	15324125	-
2.3	Os02g0459001	Conserved hypothetical protein.	chr02	15324744	15325572	-
2.3	Os02g0459150	Ribonuclease H-like domain containing protein.	chr02	15347505	15348994	+
2.3	Os02g0459300	Similar to tangled1.	chr02	15357909	15358997	-
2.3	Os02g0459400	Hypothetical protein.	chr02	15360268	15360869	-
2.3	Os02g0459600	Lectin receptor kinase, Regulation of pollen development, Regulation of pollen aperture formation	chr02	15363372	15365512	+
2.3	Os02g0460200	Similar to OSIGBa0131F24.5 protein.	chr02	15397485	15398565	-
2.3	Os02g0460600	Similar to OSIGBa0104J13.6 protein.	chr02	15413445	15414685	-
2.3	Os02g0461000	FAS1 domain domain containing protein.	chr02	15436611	15437631	-
2.3	Os02g0461100	Conserved hypothetical protein.	chr02	15441600	15446187	-
2.3	Os02g0461200	Integrase/recombinase, N-terminal domain containing protein.	chr02	15447228	15451384	+
2.3	Os02g0461300	Conserved hypothetical protein.	chr02	15452946	15453705	-
2.3	Os02g0461400	Conserved hypothetical protein.	chr02	15453514	15453948	+
2.3	Os02g0461500	FAS1 domain domain containing protein.	chr02	15459025	15460180	-
2.3	Os02g0461600	Hypothetical gene.	chr02	15467205	15469365	-
2.3	Os02g0461900	Similar to Actin associated protein.	chr02	15482803	15485869	-
2.3	Os02g0462000	Hypothetical gene.	chr02	15489333	15498800	+
2.3	Os02g0461700	Protein of unknown function DUF688 domain containing protein.	chr02	15467385	15467780	+
2.3	Os02g0462200	Conserved hypothetical protein.	chr02	15496218	15498439	-
2.3	Os02g0462300	Hypothetical conserved gene.	chr02	15502622	15503795	-
2.3	Os02g0462401	Conserved hypothetical protein.	chr02	15505302	15507245	-
2.3	Os02g0462500	Hypothetical protein.	chr02	15510440	15512571	+
2.3	Os02g0462800	WRKY transcription factor 42, Transcriptional repressor, Promotion of leaf senescence	chr02	15521497	15522722	+
2.3	Os02g0462900	Similar to Prefoldin subunit 1.	chr02	15524149	15527804	+
2.3	Os02g0463401	Conserved hypothetical protein.	chr02	15543720	15544246	-
2.3	Os02g0463500	Peptidase S10, serine carboxypeptidase domain containing protein.	chr02	15549318	15558300	-
2.3	Os02g0463725	Conserved hypothetical protein.	chr02	15560186	15561859	+
2.3	Os02g0464400	Similar to D-mannose binding lectin family protein, expressed.	chr02	15585408	15590536	+
2.3	Os02g0464500	Protein of unknown function DUF3133 domain containing protein.	chr02	15594984	15597830	+
2.3	Os02g0464550	Hypothetical protein.	chr02	15603245	15606096	-
2.3	Os02g0464700	Hypothetical protein.	chr02	15612040	15612668	-
2.3	Os02g0464900	Similar to J100058K15, full insert sequence.	chr02	15617478	15618995	-
2.3	Os02g0465000	Similar to DNA repair protein RAD23.	chr02	15626805	15628300	+
2.3	Os02g0465400	Similar to 7-dehydrocholesterol reductase (EC 1.3.1.21) (7-DHC reductase) (Sterol delta-7-reductase) (Dwarf5 protein).	chr02	15641302	15647376	-
2.3	Os02g0465500	Exonuclease domain containing protein.	chr02	15650240	15655509	-
2.3	Os02g0465600	Kelch-type beta propeller domain containing protein.	chr02	15659380	15660788	-
2.3	Os02g0465900	Vacuolar antiporter-regulating protein, Compartmentation of Na<sup>+</sup> into vacuole, Salt tolerance	chr02	15676320	15679460	-
2.3	Os02g0466050	Conserved hypothetical protein.	chr02	15685285	15686585	-
2.3	Os02g0466400	Similar to Inositol phosphate kinase.	chr02	15697843	15699151	+
2.3	Os02g0466600	Conserved hypothetical protein.	chr02	15705569	15709140	-
2.3	Os02g0466900	Hypothetical protein.	chr02	15717045	15717661	+
2.3	Os02g0467000	Similar to trans-cinnamate 4-monooxygenase.	chr02	15717050	15718956	-
2.3	Os02g0467200	Hypothetical protein.	chr02	15725827	15726670	-
2.3	Os02g0467300	Conserved hypothetical protein.	chr02	15726766	15727534	-
2.3	Os02g0467400	Hypothetical protein.	chr02	15728987	15733539	-
2.3	Os02g0467500	Aminotransferase-like, plant mobile domain domain containing protein.	chr02	15729134	15732855	+
2.3	Os02g0467600	Similar to Cinnamate 4-hydroxylase CYP73.	chr02	15734828	15736855	+
2.3	Os02g0467700	Glycosyl transferase, family 28, C-terminal domain containing protein.	chr02	15740126	15742858	+
2.3	Os02g0468100	Similar to Wax synthase isoform 1.	chr02	15759406	15760551	+
2.3	Os02g0468200	Protein of unknown function DUF652 family protein.	chr02	15762105	15765780	-
2.3	Os02g0468400	Lipid-binding START domain containing protein.	chr02	15770468	15775349	+
2.3	Os02g0468500	Pentatricopeptide repeat domain containing protein.	chr02	15788412	15790443	+
2.3	Os02g0468800	Pentatricopeptide repeat domain containing protein.	chr02	15821535	15825974	-
2.3	Os02g0468825	Hypothetical protein.	chr02	15824336	15825888	+
2.3	Os02g0469000	Conserved hypothetical protein.	chr02	15832214	15833052	+
2.3	Os02g0469200	Conserved hypothetical protein.	chr02	15836020	15856223	+
2.3	Os02g0469250	Non-protein coding transcript.	chr02	15838995	15839740	+
2.3	Os02g0469300	Similar to OSIGBa0148D14.7 protein.	chr02	15865332	15870103	+
2.3	Os02g0469600	Abiotic stress-induced cysteine proteinase, Abiotic stress response	chr02	15891587	15895204	+
2.3	Os02g0469900	AT-rich interaction region domain containing protein.	chr02	15910692	15915571	+
2.3	Os02g0469950	Hypothetical protein.	chr02	15910908	15915214	-
2.3	Os02g0470000	Pentatricopeptide repeat domain containing protein.	chr02	15916082	15919906	-
2.3	Os02g0470100	Hypothetical protein.	chr02	15918635	15919882	+
2.3	Os02g0470400	Similar to predicted protein.	chr02	15932300	15934481	-
2.3	Os02g0470600	Similar to phosphoinositide binding.	chr02	15950021	15975575	-
2.3	Os02g0471100	Conserved hypothetical protein.	chr02	16000163	16001186	-
2.3	Os02g0471300	Monooxygenase, FAD-binding domain containing protein.	chr02	16002036	16004952	+
2.3	Os02g0471500	Similar to protein phosphatase 2C containing protein.	chr02	16009711	16011926	-
2.3	Os02g0472200	Hypothetical conserved gene.	chr02	16066475	16067196	-
2.3	Os02g0472500	Similar to Pathogenesis-related protein PR1c.	chr02	16082576	16086172	+
2.3	Os02g0472566	Allergen V5/Tpx-1-related domain containing protein.	chr02	16084509	16091031	+
2.3	Os02g0472700	Membrane-associated kinase-3, Response to R. solani in resistant rice genotype	chr02	16091726	16094120	+
2.3	Os02g0473000	Similar to cDNA clone:J013024H13, full insert sequence.	chr02	16104693	16107707	-
2.3	Os02g0473200	Hypothetical conserved gene.	chr02	16114933	16116561	-
2.3	Os02g0474000	F-box associated interaction domain domain containing protein.	chr02	16150047	16152871	+
2.3	Os02g0474300	Similar to DNA topoisomerase.	chr02	16172700	16180335	+
2.3	Os02g0474700	Armadillo-like helical domain containing protein.	chr02	16208349	16215978	+
2.3	Os02g0475101	Similar to RING-H2 finger protein ATL5A.	chr02	16242898	16243417	+
2.3	Os02g0475300	Membrane attack complex component/perforin/complement C9 family protein.	chr02	16259553	16264489	+
2.3	Os02g0475400	Bile acid:sodium symporter family protein.	chr02	16265406	16268832	+
2.3	Os02g0475500	NB-ARC domain containing protein.	chr02	16270018	16277534	-
2.3	Os02g0476700	Hypothetical gene.	chr02	16323185	16325968	+
2.3	Os02g0476901	Hypothetical conserved gene.	chr02	16323463	16328507	-
2.3	Os02g0477100	Hypothetical conserved gene.	chr02	16343270	16345584	-
2.3	Os02g0477300	Hypothetical conserved gene.	chr02	16347717	16350263	-
2.3	Os02g0477401	Conserved hypothetical protein.	chr02	16355893	16356705	-
2.3	Os02g0477700	Inositol polyphosphate 5-phosphatase, Development of internode cell-producing intercalary meristem	chr02	16360156	16367074	-
2.3	Os02g0478050	Similar to predicted protein.	chr02	16397680	16401544	-
2.3	Os02g0478300	Conserved hypothetical protein.	chr02	16414631	16415662	+
2.3	Os02g0478450	Conserved hypothetical protein.	chr02	16425253	16425567	-
2.3	Os02g0478500	Conserved hypothetical protein.	chr02	16426109	16430574	+
2.3	Os02g0478600	Similar to 40S ribosomal protein S15A.	chr02	16440267	16442384	+
2.3	Os02g0478650	Non-protein coding transcript.	chr02	16441562	16442197	-
2.3	Os02g0478700	Ribosomal protein S27.	chr02	16445679	16447357	+
2.3	Os02g0478900	Similar to Splicing factor 3B subunit 1.	chr02	16450471	16453254	+
2.3	Os02g0479100	Hypothetical protein.	chr02	16455174	16455736	+
2.3	Os02g0479300	Similar to RS21-C6 protein.	chr02	16465980	16468490	-
2.3	Os02g0479700	Similar to Ulp1 protease family, C-terminal catalytic domain containing protein.	chr02	16476985	16482171	-
2.3	Os02g0480200	Hypothetical conserved gene.	chr02	16497236	16502221	-
2.3	Os02g0480466	Similar to Calcineurin B-like protein 02.	chr02	16503646	16507591	+
2.3	Os02g0480800	Similar to ATCBL3 (ARABIDOPSIS THALIANA CALCINEURIN B-LIKE 3); calcium ion binding.	chr02	16522375	16534304	+
2.3	Os02g0480900	Hypothetical conserved gene.	chr02	16537316	16541946	-
2.3	Os02g0480950	Hypothetical protein.	chr02	16545412	16547806	+
2.3	Os02g0481000	Translation protein SH3-like domain containing protein.	chr02	16550282	16552919	-
2.3	Os02g0481700	Similar to lipase class 3 family protein.	chr02	16602669	16608160	-
2.3	Os02g0481900	Hypothetical conserved gene.	chr02	16617411	16618556	+
2.3	Os02g0482200	Hypothetical genes.	chr02	16635166	16635946	+
2.3	Os02g0482400	Similar to Ornithine decarboxylase (EC 4.1.1.17) (ODC).	chr02	16639696	16641280	-
2.3	Os02g0483000	Similar to fasciclin-like arabinogalactan protein 8.	chr02	16660905	16661495	+
2.3	Os02g0483500	Transferase family protein.	chr02	16678288	16680030	-
2.3	Os02g0483800	Transferase domain containing protein.	chr02	16692007	16693524	-
2.3	Os02g0484200	Transferase family protein.	chr02	16702161	16703949	+
2.3	Os02g0484390	Similar to SRR1-like protein.	chr02	16718580	16719215	+
2.3	Os02g0484900	Non-protein coding transcript.	chr02	16747801	16748325	-
2.3	Os02g0484950	Hypothetical conserved gene.	chr02	16747962	16748375	+
2.3	Os02g0484975	Conserved hypothetical protein.	chr02	16750078	16751562	-
2.3	Os02g0485000	Transferase domain containing protein.	chr02	16750745	16751765	+
2.3	Os02g0485800	Transferase domain containing protein.	chr02	16806547	16807323	+
2.3	Os02g0486400	Hypothetical protein.	chr02	16830402	16834864	+
2.3	Os02g0486500	Hypothetical conserved gene.	chr02	16835066	16836043	+
2.3	Os02g0487300	WRC domain containing protein.	chr02	16915529	16919294	+
2.3	Os02g0488600	Armadillo-like helical domain containing protein.	chr02	16981502	16985338	-
2.3	Os02g0489400	Similar to 40S ribosomal protein S8.	chr02	17035598	17038087	+
2.3	Os02g0489500	Conserved hypothetical protein.	chr02	17039977	17041137	+
2.3	Os02g0489525	Hypothetical protein.	chr02	17046737	17058490	+
2.3	Os02g0489550	Tetratricopeptide TPR-1 domain containing protein.	chr02	17046796	17054964	-
2.3	Os02g0489600	Conserved hypothetical protein.	chr02	17055099	17057077	-
2.3	Os02g0489700	Non-protein coding transcript.	chr02	17074638	17077487	-
2.3	Os02g0489800	Similar to SKIP interacting protein 18 (Fragment).	chr02	17078729	17081901	+
2.3	Os02g0490000	U-box domain-containing protein 73, Regulation of male reproductive development	chr02	17085385	17088925	+
2.3	Os02g0490500	UDP-glucuronosyl/UDP-glucosyltransferase family protein.	chr02	17118788	17120662	+
2.3	Os02g0491300	Secretory fasciclin glycoprotein, Regulation of anther development and pollen formation	chr02	17150510	17152509	+
2.3	Os02g0491400	Similar to Peptidylprolyl isomerase.	chr02	17156517	17160895	-
2.3	Os02g0491600	Similar to Oxalate oxidase-like protein or germin-like protein (Germin-like 8) (Germin-like 12).	chr02	17165188	17165997	-
2.3	Os02g0491700	Putative germin-like protein 2-2.	chr02	17167417	17168289	+
2.3	Os02g0491800	Similar to Germin-like protein subfamily 1 member 15 precursor.	chr02	17175222	17175893	+
2.3	Os02g0491900	Ankyrin repeat domain containing protein.	chr02	17183488	17191760	-
2.3	Os02g0492000	Ankyrin repeat containing protein.	chr02	17196142	17204631	-
2.3	Os02g0492500	Domain of unknown function DUF1618 domain containing protein.	chr02	17223614	17227328	+
2.3	Os02g0492600	Tetratricopeptide-like helical domain containing protein.	chr02	17229100	17236190	-
2.4	Os02g0568600	Hypothetical conserved gene.	chr02	21625022	21625725	+
2.4	Os02g0568700	Terpene synthase-like domain containing protein.	chr02	21627356	21642080	-
2.4	Os02g0569000	Cytochrome P450 family protein.	chr02	21662608	21664276	+
2.4	Os02g0569400	Cytochrome P450 family protein.	chr02	21690378	21692113	+
2.4	Os02g0569900	Cytochrome P450 family protein.	chr02	21740304	21741960	+
2.4	Os02g0570300	Hypothetical gene.	chr02	21754109	21756394	+
2.4	Os02g0570400	Similar to Ent-kaurene synthase 1A.	chr02	21765011	21773418	+
2.4	Os02g0570500	Similar to Cytochrome P450 family protein, expressed.	chr02	21788170	21791222	+
2.4	Os02g0570600	Hypothetical protein.	chr02	21788183	21790949	-
2.4	Os02g0570700	Cytochrome P450 family protein.	chr02	21810375	21813457	-
2.4	Os02g0570800	Hypothetical protein.	chr02	21810677	21813346	+
2.4	Os02g0571100	Ent-copalyl diphosphate synthase, Defense against both fungal pathogen and bacterial pathogen, Biosynthesis of phytoalexin	chr02	21841092	21847545	+
2.4	Os02g0571000	Hypothetical protein.	chr02	21842227	21845380	-
2.4	Os02g0571300	Terpenoid synthase domain containing protein.	chr02	21853581	21863592	-
2.4	Os02g0571800	Terpene synthase-like domain containing protein.	chr02	21886504	21897686	-
2.4	Os02g0571900	Cytochrome P450 family protein.	chr02	21904598	21906238	-
2.4	Os02g0572000	Hypothetical protein.	chr02	21904824	21906343	+
2.4	Os02g0572050	Similar to Ent-cassa-12,15-diene synthase.	chr02	21911717	21914209	+
2.4	Os02g0572200	Similar to RING-H2 finger protein ATL3I (YGHL1-C3HC4 RING fusion protein).	chr02	21917368	21918679	+
2.4	Os02g0572300	Similar to RING-H2 finger protein ATL3B.	chr02	21922917	21926203	-
2.4	Os02g0572351	Hypothetical protein.	chr02	21923371	21923978	+
2.4	Os02g0572400	Similar to Riboflavin biosynthesis protein ribA, chloroplast precursor [Includes: GTP cyclohydrolase II (EC 3.5.4.25); 3,4-dihydroxy-2-butanone 4- phosphate synthase (DHBP synthase)].	chr02	21930667	21935565	-
2.4	Os02g0572500	Non-protein coding transcript.	chr02	21931068	21932526	+
2.4	Os02g0572600	Protein kinase PKN/PRK1, effector domain containing protein.	chr02	21949904	21951772	-
2.4	Os02g0572900	Zinc finger, C2H2-type domain containing protein.	chr02	21956715	21960121	-
2.4	Os02g0573200	Similar to Cryptochrome 1.	chr02	21976544	21980274	+
2.4	Os02g0573300	Similar to Nucleotide-sugar transporter/ sugar porter.	chr02	21981053	21986507	-
2.4	Os02g0573400	Peptidase C19, ubiquitin carboxyl-terminal hydrolase 2 family protein.	chr02	21986709	21991419	-
2.4	Os02g0573500	Similar to Monosaccharide transporter 1.	chr02	21995524	22002502	+
2.4	Os02g0573601	Hypothetical protein.	chr02	21995590	22002199	-
2.4	Os02g0574000	Similar to Monosaccharide transporter 1.	chr02	22010746	22012100	+
2.4	Os02g0574100	Sugar/inositol transporter domain containing protein.	chr02	22013289	22017622	+
2.4	Os02g0574300	Hypothetical protein.	chr02	22015877	22017361	-
2.4	Os02g0574500	General substrate transporter domain containing protein.	chr02	22038664	22041879	-
2.4	Os02g0574600	Similar to H0523F07.2 protein.	chr02	22043899	22046884	-
2.4	Os02g0574701	Hypothetical conserved gene.	chr02	22044059	22045469	+
2.4	Os02g0574800	Ethylene insensitive 3 domain containing protein.	chr02	22057873	22058611	+
2.4	Os02g0574900	Kelch-type beta propeller domain containing protein.	chr02	22060846	22063367	+
2.4	Os02g0575000	Conserved hypothetical protein.	chr02	22064966	22065592	-
2.4	Os02g0575200	DNA/pantothenate metabolism flavoprotein, C-terminal domain containing protein.	chr02	22068014	22070683	-
2.4	Os02g0575425	Non-protein coding transcript.	chr02	22076710	22076757	-
2.4	Os02g0575500	Abc1 kinase family protein, Tolerance to dark-induced stress, Regulation of dark-induced senescence	chr02	22077489	22085057	+
2.4	Os02g0575700	Similar to OSIGBa0097P08.1 protein.	chr02	22096140	22100732	+
2.4	Os02g0575800	Aldose-1-epimerase domain containing protein.	chr02	22102488	22105007	+
2.4	Os02g0575900	Exo70 exocyst complex subunit family protein.	chr02	22110140	22117656	+
2.4	Os02g0576400	Conserved hypothetical protein.	chr02	22140674	22141994	-
2.4	Os02g0576600	Sucrose transporter 5	chr02	22146429	22150147	-
2.4	Os02g0576700	Nucleosome assembly protein (NAP) family protein, H3/H4 histone chaperone, Abiotic stress response and adaptation	chr02	22151598	22156041	-
2.4	Os02g0576900	Hypothetical conserved gene.	chr02	22161327	22161659	+
2.4	Os02g0577100	Zinc finger, RING/FYVE/PHD-type domain containing protein.	chr02	22163299	22167298	-
2.4	Os02g0577400	Hypothetical protein.	chr02	22175280	22177635	-
2.4	Os02g0577300	Similar to predicted protein.	chr02	22175977	22178701	+
2.4	Os02g0577501	Mitochodrial transcription termination factor-related family protein.	chr02	22180079	22181019	-
2.4	Os02g0577700	Similar to H0815C01.4 protein.	chr02	22202698	22204302	+
2.4	Os02g0577600	Hypothetical protein.	chr02	22202768	22204253	-
2.4	Os02g0577900	Conserved hypothetical protein.	chr02	22210794	22211386	+
2.4	Os02g0578000	Hypothetical protein.	chr02	22215072	22216729	-
2.4	Os02g0578201	Hypothetical protein.	chr02	22229412	22231397	-
2.4	Os02g0578300	Similar to H0815C01.4 protein.	chr02	22229575	22231423	+
2.4	Os02g0578366	UPF0497 membrane protein LOC_Os02g36845.	chr02	22233461	22234247	+
2.4	Os02g0578400	Photosystem II oxygen evolving complex protein PsbQ family protein.	chr02	22234374	22235352	-
2.4	Os02g0578500	Similar to BZIP transcription factor family protein, expressed.	chr02	22234705	22238120	+
2.4	Os02g0578800	Protein of unknown function DUF962 family protein.	chr02	22245005	22247538	+
2.4	Os02g0579000	NAC domain-containing protein, NAC transcription factor	chr02	22258833	22260681	+
2.4	Os02g0579150	Non-protein coding transcript.	chr02	22263933	22263980	-
2.4	Os02g0579300	Similar to DNA binding protein.	chr02	22267920	22269974	+
2.4	Os02g0579600	MADS-box transcription factor, Regulation of root development, Modulation of salt tolerance	chr02	22294657	22301807	+
2.4	Os02g0579800	Similar to Fw2.2.	chr02	22311834	22313012	-
2.4	Os02g0580000	Fruit-weight 2.2-like protein, Negative regulation of grain length	chr02	22319855	22321276	-
2.4	Os02g0580100	Protein of unknown function DUF580 family protein.	chr02	22327308	22331805	-
2.4	Os02g0580300	14-3-3 protein, Negative modulation of cell death and disease resistance	chr02	22333308	22337676	+
2.4	Os02g0580366	Non-protein coding transcript.	chr02	22335324	22336980	-
2.4	Os02g0580400	Dynein light chain, type 1 family protein.	chr02	22339538	22343500	-
2.4	Os02g0580500	Similar to Prohibitin.	chr02	22347066	22348185	-
2.4	Os02g0580600	Similar to Dimethylaniline monooxygenase-like protein.	chr02	22350015	22352006	+
2.4	Os02g0580700	Conserved hypothetical protein.	chr02	22355195	22362054	+
2.4	Os02g0580800	Zinc finger, RING-type domain containing protein.	chr02	22363648	22367317	-
2.4	Os02g0580900	TGF-beta receptor, type I/II extracellular region family protein.	chr02	22369930	22374416	-
2.4	Os02g0580966	Hypothetical protein.	chr02	22370326	22373829	+
2.4	Os02g0580983	Hypothetical protein.	chr02	22381101	22389666	-
2.4	Os02g0581000	GPI ethanolamine phosphate transferase 1 domain containing protein.	chr02	22381199	22389666	+
2.4	Os02g0581100	Similar to photosystem II 5 kD protein.	chr02	22390373	22390985	+
2.5	Os02g0704000	Carotenoid-cleavage dioxygenase	chr02	29026099	29028176	-
2.5	Os02g0704131	Hypothetical protein.	chr02	29026243	29027745	+
2.5	Os02g0704262	Conserved hypothetical protein.	chr02	29055636	29056248	-
2.5	Os02g0704300	Conserved hypothetical protein.	chr02	29059400	29062130	-
2.5	Os02g0704500	Phosphatidic acid phosphatase type 2/haloperoxidase domain containing protein.	chr02	29069440	29072094	+
2.5	Os02g0704600	Conserved hypothetical protein.	chr02	29072649	29076395	-
2.5	Os02g0704800	Similar to ornithine carbamoyltransferase.	chr02	29078261	29081208	+
2.5	Os02g0704900	Similar to Inorganic pyrophosphatase-like protein.	chr02	29081845	29086675	-
2.5	Os02g0704933	Hypothetical gene.	chr02	29082292	29084352	+
2.5	Os02g0704966	Hypothetical conserved gene.	chr02	29088540	29093146	-
2.5	Os02g0705000	NAD(P)-binding domain containing protein.	chr02	29095057	29097451	-
2.5	Os02g0705100	Alpha/beta hydrolase fold-1 domain containing protein.	chr02	29099105	29101290	-
3.1	Os03g0141200	Similar to Beta-amylase PCT-BMYI (EC 3.2.1.2).	chr03	2272966	2276161	+
3.1	Os03g0141700	Conserved hypothetical protein.	chr03	2295350	2299785	+
3.1	Os03g0141800	Protein of unknown function DUF594 domain containing protein.	chr03	2302598	2306807	+
3.1	Os03g0142200	Protein of unknown function DUF594 domain containing protein.	chr03	2330581	2331600	+
3.1	Os03g0142500	Zinc finger, RING/FYVE/PHD-type domain containing protein.	chr03	2336789	2341656	+
3.1	Os03g0142600	Myb transcription factor domain containing protein.	chr03	2341955	2343111	-
3.1	Os03g0142666	Non-protein coding transcript.	chr03	2353582	2353690	+
3.1	Os03g0142800	Multidrug resistance-associated protein (MRP) ATP-binding cassette (ABC) transporter, Rice orthologue of the maize Lpa1 gene, Phytic acid metabolism	chr03	2367856	2374434	+
3.1	Os03g0142900	Protein of unknown function DUF946, plant family protein.	chr03	2375216	2378035	-
3.1	Os03g0143000	Conserved hypothetical protein.	chr03	2380055	2384722	-
3.1	Os03g0143100	Stomatal development	chr03	2387820	2390171	+
3.1	Os03g0143150	Hypothetical protein.	chr03	2387925	2390102	-
3.1	Os03g0143200	Non-protein coding transcript.	chr03	2394571	2394947	+
3.1	Os03g0143300	Similar to Cysteinyl-tRNA synthetase.	chr03	2396768	2400551	-
3.1	Os03g0143400	Similar to mitochondrial chaperonin-60 [Oryza sativa (japonica cultivar-group)].	chr03	2401014	2406713	-
3.1	Os03g0143466	Non-protein coding transcript.	chr03	2401401	2402441	+
3.1	Os03g0143532	Hypothetical gene.	chr03	2404986	2406245	+
3.1	Os03g0143600	Similar to Inhibitor of growth protein 1. Splice isoform 2.	chr03	2409889	2413431	+
3.1	Os03g0143700	Protein of unknown function DUF3741 domain containing protein.	chr03	2415606	2419559	+
3.1	Os03g0143800	PIROGI/Specifically Rac1-associated protein 1 (PIR/SRA1)-like protein, Homolog of SCAR/WAVE complex components, Control of epidermal cell morphogenesis	chr03	2432922	2448897	+
3.1	Os03g0143900	Plant disease resistance response protein family protein.	chr03	2449426	2450253	+
3.1	Os03g0144000	Conserved hypothetical protein.	chr03	2450455	2454468	-
3.1	Os03g0144100	Hypothetical genes.	chr03	2459016	2459570	+
3.1	Os03g0144150	Non-protein coding transcript.	chr03	2459610	2459843	+
3.1	Os03g0144200	Non-protein coding transcript.	chr03	2460733	2462179	+
3.1	Os03g0144300	Similar to Xyloglucan galactosyltransferase KATAMARI 1 (EC 2.4.1.-) (MURUS3 protein).	chr03	2466460	2468340	+
3.1	Os03g0144500	Similar to Xyloglucan galactosyltransferase KATAMARI 1 (EC 2.4.1.-) (MURUS3 protein).	chr03	2471481	2473021	+
3.1	Os03g0144700	Similar to Histone H2A.	chr03	2482205	2483338	+
3.1	Os03g0144800	Similar to Xyloglucan galactosyltransferase KATAMARI 1 (EC 2.4.1.-) (MURUS3 protein).	chr03	2486920	2489480	+
3.1	Os03g0144951	Similar to BZIP transcription factor ABI5.	chr03	2492199	2495209	+
3.1	Os03g0145102	Similar to Leucine Rich Repeat family protein, expressed.	chr03	2494796	2498898	-
3.1	Os03g0145050	Hypothetical gene.	chr03	2495553	2499016	+
3.1	Os03g0145150	Hypothetical gene.	chr03	2505803	2506940	-
3.1	Os03g0145200	Zinc finger, NHR/GATA-type domain containing protein.	chr03	2506064	2507170	+
3.1	Os03g0145300	Glycosyl transferase, family 14 domain containing protein.	chr03	2512872	2516234	+
3.1	Os03g0145500	DENN domain containing protein.	chr03	2516859	2525960	-
3.1	Os03g0145600	WD40/YVTN repeat-like domain containing protein.	chr03	2528998	2530420	-
3.1	Os03g0145700	Hypothetical conserved gene.	chr03	2531001	2533387	+
3.1	Os03g0145751	Hypothetical genes.	chr03	2534050	2534463	-
3.1	Os03g0145775	Conserved hypothetical protein.	chr03	2542773	2543266	-
3.1	Os03g0145800	Similar to tankyrase 1.	chr03	2543680	2544274	-
3.1	Os03g0145900	Similar to CHY zinc finger family protein, expressed.	chr03	2548699	2552574	+
3.1	Os03g0145950	Non-protein coding transcript.	chr03	2553395	2553589	+
3.1	Os03g0146000	Similar to RAB1X.	chr03	2553889	2559108	+
3.1	Os03g0146100	Tonoplast intrinsic protein (Tonoplast water channel).	chr03	2562812	2564646	-
3.1	Os03g0146200	Conserved hypothetical protein.	chr03	2562873	2564200	+
3.1	Os03g0146300	Similar to Cyclin-dependent kinases regulatory subunit.	chr03	2571794	2572787	+
3.1	Os03g0146400	Pheophorbide a oxygenase, Leaf senescence, Wound responses	chr03	2576609	2580404	+
3.1	Os03g0146500	Similar to (RAP Annotation release2) Galactose-binding like domain containing protein.	chr03	2581186	2583486	+
3.1	Os03g0146600	Similar to HEAT repeat family protein, expressed.	chr03	2605032	2605475	+
3.1	Os03g0146800	Non-protein coding transcript.	chr03	2609009	2609572	+
3.1	Os03g0146900	Conserved hypothetical protein.	chr03	2609710	2611671	-
3.1	Os03g0147001	Conserved hypothetical protein.	chr03	2613684	2615443	-
3.1	Os03g0147150	Similar to UDP-glucose 6-dehydrogenase.	chr03	2626993	2628503	-
3.1	Os03g0147400	Putative citrate transporter, Citrate-metal hydrogen symport (CitMHS) family protein, Citrate transport and distribution during leaf development	chr03	2651951	2661701	-
3.1	Os03g0147550	Hypothetical protein.	chr03	2652066	2654298	+
3.1	Os03g0147700	Similar to MT-A70 family protein, expressed.	chr03	2677259	2680659	-
3.1	Os03g0147900	Peptidase S26A, signal peptidase I domain containing protein.	chr03	2682324	2685442	+
3.1	Os03g0148000	Protein of unknown function DUF677 family protein.	chr03	2685582	2688291	-
3.1	Os03g0148300	Hypothetical conserved gene.	chr03	2695582	2696627	-
3.1	Os03g0148400	Protein of unknown function DUF740 family protein.	chr03	2698774	2700402	-
3.1	Os03g0148700	Similar to Calcium/calmodulin-regulated receptor-like kinase.	chr03	2707497	2710821	+
3.1	Os03g0148800	Zinc finger, C2H2-type domain containing protein.	chr03	2713317	2715918	-
3.1	Os03g0148950	Non-protein coding transcript.	chr03	2718103	2718273	+
3.1	Os03g0149000	Similar to LOB domain protein 31.	chr03	2723037	2723835	+
3.1	Os03g0149050	Non-protein coding transcript.	chr03	2723080	2723585	-
3.1	Os03g0149100	ASYMMETRIC LEAVES2 (AS2)/LATERAL ORGAN BOUNDARIES (LOB) domain transcription factor, Crown root formation	chr03	2726696	2727559	-
3.1	Os03g0149200	HR-like lesion-inducer family protein.	chr03	2739653	2743118	-
3.1	Os03g0149300	Protein of unknown function DUF6, transmembrane domain containing protein.	chr03	2748162	2753327	-
3.1	Os03g0149400	Tetratricopeptide-like helical domain containing protein.	chr03	2757617	2760567	+
3.1	Os03g0149700	Zinc finger, RING/FYVE/PHD-type domain containing protein.	chr03	2771187	2772433	-
3.1	Os03g0149800	Similar to RING-H2 finger protein ATL1D.	chr03	2776626	2777769	-
3.1	Os03g0150200	AP2/ERF transcription factor, Negative regulation of salt stress response, Salt tolerance	chr03	2800290	2800922	+
3.1	Os03g0150500	Similar to Phosphate transporter 6.	chr03	2804141	2805941	+
3.1	Os03g0150550	Hypothetical gene.	chr03	2804202	2805769	-
3.1	Os03g0150600	Similar to Isoform 2 of Inorganic phosphate transporter 1-1.	chr03	2807616	2809540	-
3.1	Os03g0150700	Hypothetical conserved gene.	chr03	2811754	2814873	+
3.1	Os03g0150800	Pi transporter, Pi homeostasis, Selenite uptake	chr03	2815502	2817322	-
3.1	Os03g0150901	Hypothetical gene.	chr03	2815744	2817289	+
3.1	Os03g0151000	Conserved hypothetical protein.	chr03	2819265	2820118	-
3.1	Os03g0151100	Appr-1-p processing domain containing protein.	chr03	2823077	2828037	-
3.1	Os03g0151201	Non-protein coding transcript.	chr03	2823275	2825432	+
3.1	Os03g0151300	JmjC domain-containing protein with a zinc-finger (ZnF) domain, Demethylase of H3K4 methylation, Suppression of flowering time under long day conditions	chr03	2833113	2841685	+
3.1	Os03g0151500	Conserved hypothetical protein.	chr03	2841790	2842391	-
3.1	Os03g0151600	Acyl-CoA N-acyltransferase domain containing protein.	chr03	2843857	2844839	-
3.1	Os03g0151700	Similar to WD repeat protein (Fragment).	chr03	2845714	2851680	+
3.1	Os03g0151800	AAA-type ATPase, Modulation of cellular processes, Control of plant survival	chr03	2852295	2856681	-
3.1	Os03g0151850	Hypothetical gene.	chr03	2853050	2856382	+
3.1	Os03g0151900	Similar to Small GTP-binding protein.	chr03	2857179	2860184	-
3.1	Os03g0152000	Heavy metal transport/detoxification protein domain containing protein.	chr03	2866379	2868145	-
3.1	Os03g0152100	Similar to E2F-DP transcription factor.	chr03	2870376	2875830	+
3.1	Os03g0152200	Non-protein coding transcript.	chr03	2872974	2875186	-
3.1	Os03g0152300	Haem peroxidase family protein.	chr03	2878831	2880830	+
3.1	Os03g0152400	Similar to 4-coumarate--CoA ligase-like 1.	chr03	2883005	2887887	-
3.1	Os03g0152500	Hypothetical protein.	chr03	2886826	2887778	+
3.1	Os03g0152600	Conserved hypothetical protein.	chr03	2897477	2900285	-
3.1	Os03g0152700	Pseudouridine (&Psi;) synthase, Chloroplast development at low temperature	chr03	2901596	2906614	+
3.1	Os03g0152800	Conserved hypothetical protein.	chr03	2907115	2912658	+
3.1	Os03g0152900	Similar to predicted protein.	chr03	2913921	2922883	+
3.1	Os03g0152950	Non-protein coding transcript.	chr03	2914758	2917205	-
3.1	Os03g0153000	Similar to cDNA clone:001 9-C07, full insert sequence.	chr03	2922849	2924744	-
3.1	Os03g0153100	Similar to FAD binding domain containing protein, expressed.	chr03	2934839	2943217	+
3.1	Os03g0153400	Similar to EMB1374.	chr03	2947355	2948285	-
3.1	Os03g0153500	Similar to FAD binding domain containing protein, expressed.	chr03	2951457	2952612	+
3.1	Os03g0153900	Aromatic-ring hydroxylase family protein.	chr03	2958312	2960398	+
3.1	Os03g0154000	Aromatic-ring hydroxylase family protein.	chr03	2961746	2964295	+
3.1	Os03g0154100	Aromatic-ring hydroxylase family protein.	chr03	2964716	2967286	+
3.1	Os03g0154300	Conserved hypothetical protein.	chr03	2968984	2982526	+
3.1	Os03g0154700	Similar to 40S ribosomal protein S9.	chr03	2986050	2989232	+
3.1	Os03g0154750	Hypothetical gene.	chr03	2987483	2988911	-
3.1	Os03g0155000	Monooxygenase, FAD-binding domain containing protein.	chr03	2994392	2995344	+
3.1	Os03g0155300	Similar to Alpha-expansin precursor.	chr03	2998855	2999999	+
3.1	Os03g0155400	Non-protein coding transcript.	chr03	2999161	2999885	-
3.1	Os03g0155500	Similar to Expansin-A25.	chr03	3003413	3004537	-
3.1	Os03g0155566	Hypothetical protein.	chr03	3003478	3004291	+
3.1	Os03g0155632	Non-protein coding transcript.	chr03	3006357	3007060	+
3.1	Os03g0155700	Similar to Expansin-A15.	chr03	3006419	3007309	-
3.1	Os03g0155900	Alpha-expansin OsEXPA18.	chr03	3021246	3022564	+
3.1	Os03g0155933	Non-protein coding transcript.	chr03	3021284	3021392	-
3.1	Os03g0155966	Non-protein coding transcript.	chr03	3021604	3022348	-
3.1	Os03g0156000	Alpha-expansin OsEXPA19.	chr03	3026522	3027521	+
3.1	Os03g0156100	Non-protein coding transcript.	chr03	3026554	3026662	-
3.1	Os03g0156200	Non-protein coding transcript.	chr03	3026814	3027483	-
3.1	Os03g0156300	Alpha-expansin OsEXPA20.	chr03	3036386	3037894	+
3.1	Os03g0156366	Non-protein coding transcript.	chr03	3036423	3036531	-
3.1	Os03g0156432	Non-protein coding transcript.	chr03	3037227	3037865	-
3.1	Os03g0156500	RNA-binding protein Lupus La domain containing protein.	chr03	3039764	3045332	+
3.1	Os03g0156600	Similar to Farnesylated protein (ATFP6).	chr03	3046791	3047782	-
3.1	Os03g0156700	Zebra-necrosis like protein, Nickel/cobalt transporter, high-affinity domain containing protein	chr03	3048617	3051742	-
3.1	Os03g0157000	F-box domain, cyclin-like domain containing protein.	chr03	3053315	3064760	-
3.1	Os03g0157300	Ca2+-permeable mechanosensitive channel, Regulation of plasma membrane Ca2+ influx, ROS generation induced by hypo-osmotic stress	chr03	3068969	3074023	+
3.1	Os03g0157400	Similar to white-brown-complex ABC transporter family.	chr03	3076026	3083674	-
3.1	Os03g0157450	Hypothetical conserved gene.	chr03	3079168	3080570	+
3.1	Os03g0157500	Similar to FH protein interacting protein FIP2.	chr03	3091858	3095644	+
3.1	Os03g0157600	Heat shock protein Hsp20 domain containing protein.	chr03	3096030	3096880	-
3.1	Os03g0157700	Protein of unknown function DUF639 family protein.	chr03	3097965	3102110	+
3.1	Os03g0157800	Hypothetical conserved gene.	chr03	3103834	3109735	+
3.1	Os03g0157900	Phosphoserine aminotransferase, chloroplast precursor (EC 2.6.1.52) (PSAT).	chr03	3110725	3112384	+
3.1	Os03g0158000	Hypothetical protein.	chr03	3114416	3115461	-
3.1	Os03g0158200	DEAD-like helicase, N-terminal domain containing protein.	chr03	3115986	3120267	+
3.1	Os03g0158250	Hypothetical protein.	chr03	3116032	3119791	-
3.1	Os03g0158300	Glycoside hydrolase-type carbohydrate-binding domain containing protein.	chr03	3120322	3123758	-
3.1	Os03g0158500	YT521-B-like protein family protein.	chr03	3126216	3130478	-
3.1	Os03g0158550	Hypothetical gene.	chr03	3126417	3127680	+
3.1	Os03g0158600	Hypothetical conserved gene.	chr03	3132124	3132741	+
3.1	Os03g0158700	Similar to P69C protein.	chr03	3151514	3152661	-
3.1	Os03g0158800	Similar to P69C protein.	chr03	3151773	3152850	+
3.1	Os03g0158900	Similar to Pentatricopeptide (PPR) repeat-containing protein.	chr03	3156837	3158309	+
3.1	Os03g0159100	Similar to Protein kinase APK1B, chloroplast precursor (EC 2.7.1.-).	chr03	3165801	3168806	+
3.1	Os03g0159150	Hypothetical protein.	chr03	3170081	3176302	-
3.1	Os03g0159200	Region of unknown function XS domain containing protein.	chr03	3170103	3176292	+
3.1	Os03g0159400	Protein of unknown function DUF623, plant domain containing protein.	chr03	3178572	3179590	-
3.1	Os03g0159600	Similar to Rab28 protein.	chr03	3184496	3185936	-
3.1	Os03g0159700	Mitochondrion-localized pentatricopeptide repeat (PPR) protein, Splicing of nad5 intron 4, Essential for mitochondrial development and functions	chr03	3186782	3189325	+
3.1	Os03g0159800	Complex 1 LYR protein family protein.	chr03	3192052	3194414	+
3.1	Os03g0159900	Hypothetical conserved gene.	chr03	3195766	3196656	-
3.1	Os03g0160000	Conserved hypothetical protein.	chr03	3197694	3199982	+
3.1	Os03g0160100	Mitogen-activated protein kinase kinase kinase (MAPKKK), Disease resistance, Defense/stress response	chr03	3201345	3208276	+
3.1	Os03g0160200	Conserved hypothetical protein.	chr03	3208862	3210711	+
3.1	Os03g0160300	Protein of unknown function DUF1677, plant family protein.	chr03	3212791	3213075	-
3.1	Os03g0160400	Similar to ACL098Cp.	chr03	3215854	3220186	-
3.1	Os03g0160502	Non-protein coding transcript.	chr03	3216178	3216835	+
3.1	Os03g0160600	Similar to type I inositol-1,4,5-trisphosphate 5-phosphatase CVP2.	chr03	3229040	3233510	-
3.1	Os03g0160900	Conserved hypothetical protein.	chr03	3241745	3242616	-
3.1	Os03g0161000	Conserved hypothetical protein.	chr03	3252987	3257807	+
3.1	Os03g0161100	Similar to Viral A-type inclusion protein repeat containing protein, expressed.	chr03	3260107	3270386	+
3.1	Os03g0161150	Non-protein coding transcript.	chr03	3269319	3270225	-
3.1	Os03g0161200	Similar to Sulphate transporter.	chr03	3271150	3276878	-
3.1	Os03g0161302	Hypothetical protein.	chr03	3271246	3276760	+
3.1	Os03g0161400	Similar to IQ calmodulin-binding motif family protein, expressed.	chr03	3310338	3312548	+
3.1	Os03g0161450	Hypothetical protein.	chr03	3311378	3311898	-
3.1	Os03g0161500	EGF domain containing protein.	chr03	3314782	3317408	+
3.1	Os03g0161600	Similar to EPIDERMAL PATTERNING FACTOR-like protein 4.	chr03	3323449	3324598	-
3.1	Os03g0161800	Aci-reductone-dioxygenase-like protein, Metabolism of methionine and ethylene in response to abiotic stresses	chr03	3338349	3341034	+
3.1	Os03g0161900	Heat stress transcriptioon factor, High-temperature stress tolerance	chr03	3342254	3344542	+
3.1	Os03g0161950	Hypothetical conserved gene.	chr03	3347543	3349320	+
3.1	Os03g0162000	Flavin-containing monooxygenase (FMO), Auxin biosynthesis	chr03	3355041	3360448	+
3.1	Os03g0162200	Similar to Histone H2A.	chr03	3371375	3372344	+
3.1	Os03g0162300	Conserved hypothetical protein.	chr03	3378485	3379340	-
3.1	Os03g0162400	Hypothetical protein.	chr03	3379748	3381609	-
3.1	Os03g0162500	Protein of unknown function DUF506, plant family protein.	chr03	3380200	3381695	+
3.1	Os03g0162650	Similar to fatty acid elongase.	chr03	3402625	3404254	+
3.1	Os03g0162725	Hypothetical protein.	chr03	3402705	3406888	-
3.1	Os03g0162800	Similar to Beta-ketoacyl-CoA-synthase.	chr03	3405791	3407198	+
3.1	Os03g0162900	Pentatricopeptide repeat domain containing protein.	chr03	3407989	3413958	+
3.1	Os03g0163000	Hypothetical conserved gene.	chr03	3414481	3416562	+
3.1	Os03g0163100	Protein of unknown function DUF1012 family protein.	chr03	3417333	3424868	+
3.1	Os03g0163150	Hypothetical protein.	chr03	3417849	3424584	-
3.1	Os03g0163200	Protein of unknown function DUF247, plant family protein.	chr03	3424904	3426962	+
3.1	Os03g0163300	Similar to Glutathione reductase (Fragment).	chr03	3427553	3432223	+
3.1	Os03g0163400	Hypothetical conserved gene.	chr03	3433024	3434082	-
3.1	Os03g0163500	Exocyst complex subunit Sec15-like family protein.	chr03	3435024	3439329	+
3.1	Os03g0163600	Conserved hypothetical protein.	chr03	3444764	3445006	-
3.2	Os03g0196600	Serine acetyltransferase	chr03	5063818	5065197	-
3.2	Os03g0196800	Similar to Cyanelle 30S ribosomal protein S10.	chr03	5078248	5081710	-
3.2	Os03g0196900	Similar to TFIIB-related protein (Fragment).	chr03	5082430	5083486	-
3.2	Os03g0197000	Di-trans-poly-cis-decaprenylcistransferase-like domain containing protein.	chr03	5085664	5090353	-
3.2	Os03g0197050	Non-protein coding transcript.	chr03	5088416	5089103	-
3.2	Os03g0197100	Similar to Sugar transporter protein.	chr03	5098241	5100592	+
3.2	Os03g0197125	Hypothetical gene.	chr03	5098479	5100036	-
3.2	Os03g0197175	Hypothetical gene.	chr03	5112590	5113777	-
3.2	Os03g0197200	Similar to Sorbitol transporter.	chr03	5112964	5114038	+
3.2	Os03g0197300	Similar to Cupin family protein, expressed.	chr03	5116435	5119048	+
3.2	Os03g0197400	Similar to COP9 signalosome complex subunit 4 (Signalosome subunit 4) (Constitutive photomorphogenesis protein 8) (FUSCA protein 4) (FUSCA4) (AtS4).	chr03	5119305	5124613	-
3.2	Os03g0197800	Similar to Zinc finger, C2H2 type family protein, expressed.	chr03	5134409	5137441	+
3.2	Os03g0197825	Hypothetical protein.	chr03	5134811	5135106	-
3.2	Os03g0197850	Hypothetical gene.	chr03	5135959	5137366	-
3.2	Os03g0197875	Non-protein coding transcript.	chr03	5143551	5143598	+
3.3	Os03g0282700	DEAD-like helicase, N-terminal domain containing protein.	chr03	9699177	9700391	+
3.3	Os03g0282800	Conserved hypothetical protein.	chr03	9700521	9703425	-
3.3	Os03g0282900	Conserved hypothetical protein.	chr03	9703697	9707178	+
3.3	Os03g0283000	Similar to In2-1 protein.	chr03	9708208	9710092	-
3.3	Os03g0283100	Lambda class glutathione S-transferase, Maize In2-1 homologue, Detoxification of some chemical compounds	chr03	9712224	9714920	-
3.3	Os03g0283200	Similar to IN2-1 protein.	chr03	9717253	9719884	-
3.3	Os03g0283300	Conserved hypothetical protein.	chr03	9721925	9725003	+
3.3	Os03g0283400	Conserved hypothetical protein.	chr03	9725291	9727472	-
3.3	Os03g0283500	Pentatricopeptide repeat domain containing protein.	chr03	9730441	9732958	-
3.3	Os03g0283600	CDP-alcohol phosphatidyltransferase domain containing protein.	chr03	9733147	9737559	-
3.3	Os03g0283650	Hypothetical protein.	chr03	9737013	9737291	+
3.3	Os03g0283750	Conserved hypothetical protein.	chr03	9743501	9744152	-
3.3	Os03g0283800	Similar to TBC domain containing protein, expressed.	chr03	9744220	9751248	+
3.3	Os03g0283850	Hypothetical protein.	chr03	9746152	9749918	-
3.3	Os03g0283900	Similar to Serine/threonine-protein kinase PBS1 (EC 2.7.1.37) (AvrPphB susceptible protein 1).	chr03	9751802	9755757	-
3.3	Os03g0284000	Hypothetical conserved gene.	chr03	9756908	9759147	+
3.3	Os03g0284100	Similar to Two-component response regulator-like PRR73.	chr03	9759666	9768689	-
3.3	Os03g0284150	Hypothetical protein.	chr03	9759931	9767728	+
3.3	Os03g0284100-04	CCT domain containing protein, Circadian-associated rice pseudo response regulator, Control of flowering time	chr03	9760098	9767719	-
3.3	Os03g0284200	Non-protein coding transcript.	chr03	9764932	9765922	-
3.3	Os03g0284400	Similar to Ribosomal protein L10-like.	chr03	9781436	9782524	-
3.3	Os03g0284500	HAD-superfamily subfamily IIA hydrolase, CECR5 protein.	chr03	9783786	9788821	-
3.3	Os03g0284600	Thioredoxin-like fold domain containing protein.	chr03	9788873	9791847	+
3.3	Os03g0284650	Gnk2-homologous domain domain containing protein.	chr03	9794230	9795285	+
3.3	Os03g0284700	Conserved hypothetical protein.	chr03	9795501	9796381	+
3.3	Os03g0284800	Spo11/DNA topoisomerase VI, subunit A family protein.	chr03	9797238	9799120	+
3.3	Os03g0284900	Annexin repeat, conserved site domain containing protein.	chr03	9799120	9822067	-
3.3	Os03g0285100	Conserved hypothetical protein.	chr03	9822842	9826639	+
3.3	Os03g0285133	Hypothetical conserved gene.	chr03	9825338	9825583	-
3.3	Os03g0285166	Non-protein coding transcript.	chr03	9826797	9826974	+
3.3	Os03g0285200	Conserved hypothetical protein.	chr03	9827520	9828763	+
3.3	Os03g0285300	Conserved hypothetical protein.	chr03	9832684	9833183	+
3.3	Os03g0285700	Cytosolic ascorbate peroxidase, Salt tolerance	chr03	9843336	9846670	+
3.3	Os03g0285800	Mitogen-activated protein kinase 5, BTH-induced MAPK 1, Disease resistance, Abiotic stress tolerance, Positively regulation of drought, salt and cold tolerance,	chr03	9847723	9850384	-
3.3	Os03g0285850	Non-protein coding transcript.	chr03	9849591	9850194	+
3.3	Os03g0285900	Similar to Splicing factor RSZ33.	chr03	9852813	9856006	-
3.3	Os03g0286100	Similar to protein binding protein.	chr03	9856618	9860947	+
3.3	Os03g0286200	Similar to Prephenate dehydratase-like.	chr03	9863844	9868595	+
3.3	Os03g0286300	Similar to Phosphate/phosphoenolpyruvate translocator protein-like.	chr03	9872301	9876576	+
3.3	Os03g0286500	Similar to RNA-binding region containing protein 1 (HSRNASEB) (ssDNA binding protein SEB4) (CLL-associated antigen KW-5). Splice isoform 2.	chr03	9878106	9880793	-
3.3	Os03g0286800	Similar to WD and tetratricopeptide repeats protein 1.	chr03	9893421	9896598	+
3.3	Os03g0286900	RCI2 (rare cold-inducible 2) family protein, Drought resistance	chr03	9899776	9900385	-
3.3	Os03g0287100	Similar to Phosphatidylinositol transfer protein, expressed.	chr03	9904631	9907008	-
3.3	Os03g0287400	Similar to LOB domain protein 4.	chr03	9916095	9917286	-
3.3	Os03g0287500	Hypothetical protein.	chr03	9934970	9940040	-
3.3	Os03g0287600	Conserved hypothetical protein.	chr03	9935309	9937411	+
3.3	Os03g0287700	Conserved hypothetical protein.	chr03	9939661	9940509	+
3.3	Os03g0287750	Hypothetical protein.	chr03	9946167	9947233	-
3.3	Os03g0287800	Similar to beta3-glucuronyltransferase.	chr03	9946578	9949629	+
3.3	Os03g0287900	Similar to Protein disulfide isomerase.	chr03	9952865	9955129	-
3.3	Os03g0288000	Type 1 metallothionein isoform, Positive regulation of resistance to blast disease	chr03	9957175	9958291	+
3.3	Os03g0288051	Conserved hypothetical protein.	chr03	9957806	9958105	-
3.3	Os03g0288101	Conserved hypothetical protein.	chr03	9960775	9962217	+
3.3	Os03g0288300	Alpha/beta hydrolase fold-1 domain containing protein.	chr03	9972495	9977760	+
3.3	Os03g0288400	Similar to kinesin like protein.	chr03	9978906	9980978	+
3.3	Os03g0288500	Pseudouridine synthase domain containing protein.	chr03	9981700	9986561	+
3.3	Os03g0288600	Muscle derived-like protein.	chr03	9987257	9990388	+
3.3	Os03g0288700	Phosphatidic acid phosphatase type 2/haloperoxidase domain containing protein.	chr03	9990513	9993307	-
3.3	Os03g0288800	Cytochrome B561-related domain containing protein.	chr03	9994917	9998844	+
3.3	Os03g0288900	Hypothetical protein.	chr03	9999638	10002736	+
3.3	Os03g0289100	Serine/threonine protein kinase, Carbohydrate metabolism	chr03	10006390	10012024	+
3.3	Os03g0289133	Non-protein coding transcript.	chr03	10008135	10011536	-
3.3	Os03g0289200	Similar to H/ACA ribonucleoprotein complex subunit 1-like protein (GCR 101 snRNP).	chr03	10016501	10019508	+
3.3	Os03g0289300	Similar to Phosphoinositide-specific phospholipase C.	chr03	10024083	10027655	+
3.3	Os03g0289350	Hypothetical protein.	chr03	10027296	10027592	-
3.3	Os03g0289400	Rhodanese-like domain containing protein.	chr03	10028091	10029033	+
3.3	Os03g0289800	Similar to Leucoanthocyanidin dioxygenase-like protein.	chr03	10039387	10044161	-
3.3	Os03g0289850	Hypothetical gene.	chr03	10043230	10044409	+
3.3	Os03g0290300	Similar to W-3 fatty acid desaturase (Fragment).	chr03	10080334	10082679	-
3.3	Os03g0290400	Similar to transducin family protein / WD-40 repeat family protein.	chr03	10088593	10089259	-
3.3	Os03g0290500	Synaptojanin, N-terminal domain containing protein.	chr03	10090151	10097850	-
3.3	Os03g0290900	Protein of unknown function DUF231, plant domain containing protein.	chr03	10105989	10107964	+
3.3	Os03g0291200	Protein of unknown function DUF231, plant domain containing protein.	chr03	10116219	10120372	+
3.3	Os03g0291500	Asparagine synthetase, Biosynthesis of asparagine following the supply of ammonium	chr03	10120289	10124384	-
3.3	Os03g0291700	Hypothetical protein.	chr03	10147990	10149460	-
3.3	Os03g0291800	Similar to ESK1 (ESKIMO 1).	chr03	10148550	10153087	+
3.3	Os03g0292100	Hypothetical conserved gene.	chr03	10163441	10165442	+
3.3	Os03g0292200	Adenine nucleotide translocator 1 domain containing protein.	chr03	10171907	10174512	+
3.3	Os03g0292700	Similar to Protein kinase domain containing protein, expressed.	chr03	10184421	10185914	+
3.3	Os03g0292600	Hypothetical protein.	chr03	10184619	10185409	-
3.3	Os03g0292800	Similar to Ran binding protein 1 homolog.	chr03	10187429	10190243	-
3.3	Os03g0292900	Similar to Importin-beta N-terminal domain containing protein.	chr03	10191730	10202345	-
3.3	Os03g0293000	Similar to DnaJ domain containing protein, expressed.	chr03	10206161	10208503	+
3.3	Os03g0293100	Conserved hypothetical protein.	chr03	10208963	10210224	+
3.3	Os03g0293400	Similar to basic helix-loop-helix family protein.	chr03	10214020	10215765	+
3.3	Os03g0293450	Hypothetical protein.	chr03	10217797	10220579	+
3.3	Os03g0293500	Pyruvate decarboxylase 2, Pyruvate decarboxylase &alpha;-subunit	chr03	10217810	10220738	-
3.3	Os03g0293600	Hypothetical protein.	chr03	10224027	10225034	+
3.3	Os03g0293700	Hypothetical conserved gene.	chr03	10230815	10231357	-
3.3	Os03g0293850	Similar to Ribosomal protein S15 containing protein.	chr03	10235548	10240440	-
3.3	Os03g0293900	Similar to Rubisco large subunit-binding protein subunit alpha (Fragment).	chr03	10241251	10246038	-
3.3	Os03g0294001	Non-protein coding transcript.	chr03	10244601	10245815	+
3.3	Os03g0294032	Hypothetical gene.	chr03	10252143	10258334	-
3.3	Os03g0294100	Similar to pherophorin like protein.	chr03	10255888	10257612	+
3.3	Os03g0294200	Similar to Fructose-6-phosphate-2-kinase/fructose-2, 6-bisphosphatase.	chr03	10258670	10270774	+
3.3	Os03g0294600	Similar to Importin-beta1.	chr03	10279758	10281523	-
3.3	Os03g0294650	Hypothetical protein.	chr03	10280144	10283019	+
3.3	Os03g0294700	Putative E3 ubiquitin ligase, Ethylene-overproduction protein1, Drought and submergence tolerance, Regulation of ethylene synthesis	chr03	10287901	10291530	+
3.3	Os03g0294800	Similar to Ser-thr protein kinase (Fragment).	chr03	10292291	10295620	-
3.3	Os03g0294900	Similar to Ubiquitin-activating enzyme E1.	chr03	10298971	10305409	-
3.3	Os03g0294975	Hypothetical protein.	chr03	10299013	10305134	+
3.3	Os03g0295300	Protein of unknown function DUF3615 domain containing protein.	chr03	10314345	10316584	-
3.3	Os03g0295400	Similar to Ferredoxin.	chr03	10320222	10324794	-
3.3	Os03g0295500	CHCH domain containing protein.	chr03	10325025	10330450	+
3.3	Os03g0295600	Serine/threonine protein kinase domain containing protein.	chr03	10333323	10336943	-
3.3	Os03g0295700	Conserved hypothetical protein.	chr03	10344987	10355461	+
3.3	Os03g0295800	Gamma interferon inducible lysosomal thiol reductase GILT family protein.	chr03	10355674	10359296	-
3.3	Os03g0295866	Transcription factor IIS, N-terminal domain containing protein.	chr03	10359847	10361451	-
3.3	Os03g0295932	Hypothetical protein.	chr03	10361089	10361467	+
3.3	Os03g0296000	Rice ortholog of Arabidopsis TDF1, A member of the R2R3 MYB family, Essential regulator for tapetum programmed cell death, Tapetum development	chr03	10362913	10365264	-
3.3	Os03g0296100	Hypothetical protein.	chr03	10363160	10363657	+
3.3	Os03g0296200	Conserved hypothetical protein.	chr03	10366901	10368154	+
3.3	Os03g0296300	Similar to mitochondrial import inner membrane translocase subunit tim22.	chr03	10368893	10372593	-
3.3	Os03g0296400	Similar to Eukaryotic translation initiation factor 2 subunit 1 (Eukaryotic translation initiation factor 2 alpha subunit) (eIF-2-alpha) (EIF- 2alpha) (EIF-2A) (Fragment).	chr03	10372812	10375969	+
3.3	Os03g0296500	Similar to Glycosyl hydrolases family 17 protein, expressed.	chr03	10376613	10379598	+
3.3	Os03g0296600	Similar to ECA1 protein.	chr03	10380090	10380764	+
3.3	Os03g0296700	7TM GPCR, rhodopsin-like domain containing protein.	chr03	10381358	10387602	+
3.3	Os03g0296800	Mitochondrial Fe transporter, Essential for plant growth and development, Fe homeostasis	chr03	10388030	10390831	+
3.3	Os03g0297000	Protein of unknown function DUF538 family protein.	chr03	10391789	10392658	-
3.3	Os03g0297100	40S ribosomal protein S7.	chr03	10393657	10395829	+
3.3	Os03g0297300	Similar to 40S ribosomal protein S7.	chr03	10397906	10400008	+
3.3	Os03g0297400	Acyl transferase domain containing protein.	chr03	10400794	10404233	-
3.3	Os03g0297600	ABA receptor, Drought tolerance	chr03	10418661	10419833	-
3.3	Os03g0297700	Pentatricopeptide repeat domain containing protein.	chr03	10428927	10433729	+
3.3	Os03g0297850	Hypothetical protein.	chr03	10437835	10440086	-
3.3	Os03g0297800	Similar to Leucine Rich Repeat family protein, expressed.	chr03	10438693	10440452	+
3.3	Os03g0297900	Similar to laccase 90c.	chr03	10443193	10445991	+
3.3	Os03g0298100	Conserved hypothetical protein.	chr03	10452240	10453026	+
3.3	Os03g0298300	Uncharacterised protein family UPF0497, trans-membrane plant domain containing protein.	chr03	10456984	10459641	+
3.3	Os03g0298400	Similar to 26S proteasome subunit 4-like protein (26S proteasome subunit AtRPT2a).	chr03	10462452	10466088	+
3.3	Os03g0298501	Non-protein coding transcript.	chr03	10462470	10466136	-
3.3	Os03g0298600	Sel1-like domain containing protein.	chr03	10467372	10469878	-
3.3	Os03g0298700	Hypothetical conserved gene.	chr03	10470676	10477048	-
3.3	Os03g0298800	Similar to Spliceosomal protein.	chr03	10478466	10482571	-
3.3	Os03g0298850	Non-protein coding transcript.	chr03	10478626	10482567	+
3.3	Os03g0298900	Similar to Peptidase, M50 family.	chr03	10483746	10485130	-
3.3	Os03g0299050	Conserved hypothetical protein.	chr03	10484222	10485047	+
3.3	Os03g0299200	Similar to Alcohol dehydrogenase (Fragment).	chr03	10502015	10503291	+
3.3	Os03g0299400	Hypothetical protein.	chr03	10502301	10503064	-
3.3	Os03g0299600	Wound-induced protein, Wun1 domain containing protein.	chr03	10517166	10518361	-
3.3	Os03g0299700	Conserved hypothetical protein.	chr03	10518913	10520192	+
3.3	Os03g0299800	Hypothetical conserved gene.	chr03	10525760	10527995	-
3.3	Os03g0299900	Similar to Plastid aminotransferase (Fragment).	chr03	10542880	10546261	+
3.3	Os03g0300000	Xyloglucan 6-xylosytransferase, Maintenance of cell wall structure and tensile strength, Root hair tip growth	chr03	10547471	10549503	-
3.3	Os03g0300100	Hypothetical protein.	chr03	10547697	10550188	+
3.3	Os03g0300200	Similar to Ubiquitin-specific protease 16.	chr03	10551935	10556107	-
3.3	Os03g0300300	WD40 repeat-like domain containing protein.	chr03	10556232	10561713	+
3.3	Os03g0300400	Jasmonate inducible pathogenesis-related class 10 protein, Self-defense against biotic and abiotic stresses	chr03	10562231	10563277	+
3.3	Os03g0300500	Similar to Pectin methylesterase 6 (Fragment).	chr03	10564710	10566806	-
3.3	Os03g0300600	Similar to Chaperone protein dnaJ.	chr03	10571694	10573269	-
3.3	Os03g0300700	Retrotransposon gag protein family protein.	chr03	10575398	10576700	-
3.3	Os03g0300801	Similar to Transferase, transferring glycosyl groups.	chr03	10583968	10585770	-
3.3	Os03g0300900	Glycosyl transferase, family 8 protein.	chr03	10583988	10585996	+
3.4	Os03g0388600	Hypothetical conserved gene.	chr03	15512510	15514115	-
3.4	Os03g0388650	Hypothetical protein.	chr03	15512722	15513284	+
3.4	Os03g0388800	Similar to Hydrolase.	chr03	15528226	15530171	+
3.4	Os03g0388900	Peptidase C14, caspase catalytic domain containing protein.	chr03	15530630	15532454	-
3.4	Os03g0389000	Similar to LOL3.	chr03	15563374	15564927	-
3.4	Os03g0389100	Peptidase C14, caspase catalytic domain containing protein.	chr03	15567899	15572135	-
3.4	Os03g0389175	Hypothetical gene.	chr03	15582912	15583637	-
3.4	Os03g0389400	Similar to LOL3.	chr03	15584826	15585200	-
3.4	Os03g0389501	Similar to LOL3.	chr03	15586221	15587152	-
3.4	Os03g0389700	3-Deoxy-D-arabino-heptulosonate 7-phosphate synthase, Chorismate biosynthesis	chr03	15603830	15608696	+
3.4	Os03g0389601	Hypothetical protein.	chr03	15604021	15608375	-
3.4	Os03g0389900	Cyclin-like F-box domain containing protein.	chr03	15614227	15621432	+
3.4	Os03g0390000	Similar to Ribosomal protein s6 RPS6-2.	chr03	15622204	15624515	-
3.4	Os03g0390200	Serine/threonine protein kinase, Hyperosmotic stress response	chr03	15628109	15632425	-
3.4	Os03g0390400	Similar to Cytochrome c oxidase subunit 6b.	chr03	15637867	15642502	+
3.4	Os03g0390600	Similar to Histone H3 (Fragment).	chr03	15645609	15648150	+
3.4	Os03g0390633	Hypothetical gene.	chr03	15647131	15647825	-
3.4	Os03g0390700	Similar to Transthyretin-like protein.	chr03	15648919	15652111	+
3.4	Os03g0390666	Non-protein coding transcript.	chr03	15649060	15650571	-
3.4	Os03g0390900	Similar to OSIGBa0153E02-OSIGBa0093I20.13 protein.	chr03	15658869	15661383	-
3.4	Os03g0391000	Similar to Cysteine protease ATG4A.	chr03	15661860	15665613	+
3.4	Os03g0391100	Zinc finger, RING-type domain containing protein.	chr03	15668225	15671064	+
3.4	Os03g0391400	Phospholipase D&alpha;6, Regulation of gibberellin signaling	chr03	15673720	15678725	+
3.4	Os03g0391300	Similar to Phospholipase D alpha 1 (EC 3.1.4.4) (PLD alpha 1) (Choline phosphatase 1) (Phosphatidylcholine-hydrolyzing phospholipase D 1).	chr03	15675471	15677773	-
3.4	Os03g0391700	bHLH transcription factor, Regulation of thermosensitive male sterility	chr03	15685589	15689245	-
3.4	Os03g0391850	Non-protein coding transcript.	chr03	15719191	15719702	+
3.4	Os03g0392000	Cyclin, N-terminal domain containing protein.	chr03	15730494	15732159	-
3.4	Os03g0392050	Oligosaccaryltransferase domain containing protein.	chr03	15735544	15739133	-
3.4	Os03g0392250	Hypothetical gene.	chr03	15747273	15751003	-
3.4	Os03g0392300	Similar to GTP-binding protein-like.	chr03	15747274	15751819	+
3.4	Os03g0392400	Heat shock protein DnaJ, N-terminal domain containing protein.	chr03	15754440	15756106	-
3.4	Os03g0392600	Peptidase S10, serine carboxypeptidase family protein.	chr03	15763550	15767310	-
3.4	Os03g0392833	Hypothetical protein.	chr03	15765268	15766076	+
3.4	Os03g0393300	Peptidase S10, serine carboxypeptidase domain containing protein.	chr03	15791600	15795702	-
3.4	Os03g0393100	Similar to retinoid-inducible serine carboxypeptidase.	chr03	15795756	15796260	-
3.4	Os03g0393350	Hypothetical genes.	chr03	15799443	15799667	-
3.4	Os03g0393375	Similar to Serine carboxypeptidase family protein, expressed.	chr03	15801586	15801968	-
3.4	Os03g0393700	Similar to Serine carboxypeptidase family protein, expressed.	chr03	15824108	15829103	-
3.4	Os03g0393801	Non-protein coding transcript.	chr03	15825935	15827859	+
3.4	Os03g0393900	Pollen-specific phospholipase, Patatin like phospholipase A, Pollen viability	chr03	15836613	15838422	+
3.4	Os03g0394001	Non-protein coding transcript.	chr03	15847635	15850101	-
3.4	Os03g0394900	Similar to nodulation protein-related.	chr03	15908038	15912222	-
3.4	Os03g0395000	Stroma-localized heme oxygenase 2, Tetrapyrrole biosynthesis	chr03	15924075	15927434	-
3.4	Os03g0395100	Protein phosphatase 2C domain containing protein.	chr03	15932652	15936773	+
3.4	Os03g0395150	Non-protein coding transcript.	chr03	15933016	15936037	-
3.4	Os03g0395200	EF-hand-like domain domain containing protein.	chr03	15937303	15937584	-
3.4	Os03g0395300	Protein of unknown function DUF827, plant family protein.	chr03	15939151	15943342	-
3.4	Os03g0395600	Conserved hypothetical protein.	chr03	15961594	15966591	+
3.4	Os03g0395700	Conserved hypothetical protein.	chr03	15967010	15969756	-
3.4	Os03g0395801	Conserved hypothetical protein.	chr03	15968994	15970303	+
3.4	Os03g0395900	Hypothetical conserved gene.	chr03	15986414	15991291	+
3.4	Os03g0396000	Conserved hypothetical protein.	chr03	15999306	16000543	+
3.4	Os03g0396100	Hypothetical protein.	chr03	16016475	16018491	+
3.4	Os03g0396200	Hypothetical conserved gene.	chr03	16016685	16018787	-
3.4	Os03g0396300	Non-protein coding transcript.	chr03	16020542	16022446	-
3.4	Os03g0396500	Tify domain containing protein.	chr03	16025189	16025924	-
3.4	Os03g0396900	Hypothetical conserved gene.	chr03	16039012	16042746	+
3.4	Os03g0397300	Metallophosphoesterase domain containing protein.	chr03	16051297	16058311	+
3.4	Os03g0397350	Non-protein coding transcript.	chr03	16055582	16055672	-
3.4	Os03g0397400	Similar to Low affinity calcium transporter CAX2 (Fragment).	chr03	16061184	16065089	+
3.4	Os03g0397500	WD40 repeat-like domain containing protein.	chr03	16065907	16069194	+
3.4	Os03g0397550	Hypothetical protein.	chr03	16065925	16069097	-
3.4	Os03g0397600	Glycoside hydrolase, family 17 protein.	chr03	16070955	16072483	+
3.4	Os03g0397700	Protein kinase, catalytic domain domain containing protein.	chr03	16072834	16078822	-
3.4	Os03g0397900	Non-protein coding transcript.	chr03	16073198	16075736	+
3.4	Os03g0398250	Zinc finger, RING/FYVE/PHD-type domain containing protein.	chr03	16117258	16117918	+
3.4	Os03g0398366	Similar to transferase.	chr03	16121637	16122055	-
3.5	Os03g0412300	Heavy metal transport/detoxification protein domain containing protein.	chr03	17046920	17049233	+
3.5	Os03g0412400	Conserved hypothetical protein.	chr03	17053185	17054293	-
3.5	Os03g0412800	Similar to Glucose-6-phosphate dehydrogenase precursor.	chr03	17067904	17072245	+
3.5	Os03g0412850	Hypothetical protein.	chr03	17068196	17072133	-
3.5	Os03g0412900	DEK, C-terminal domain containing protein.	chr03	17077854	17084040	+
3.5	Os03g0413000	Similar to Potential histone-like transcription factor.	chr03	17085270	17086334	+
3.5	Os03g0413100	ACT domain repeat protein 7	chr03	17092073	17096073	+
3.5	Os03g0413250	Hypothetical protein.	chr03	17092877	17095074	-
3.5	Os03g0413400	Glycosyl transferase, family 8 protein.	chr03	17109195	17113767	-
3.5	Os03g0414100	Conserved hypothetical protein.	chr03	17143001	17144403	-
3.5	Os03g0414200	Hypothetical gene.	chr03	17143211	17144317	+
3.5	Os03g0414400	Ortholog of Arabidopsis HCF222, Thylakoid membrane development, Regulation of cellular reactive oxygen species (ROS) homeostasis for thylakoid membrane stability	chr03	17172478	17174177	-
3.5	Os03g0414900	Conserved hypothetical protein.	chr03	17197456	17198247	+
3.5	Os03g0415050	Non-protein coding transcript.	chr03	17204629	17204696	+
3.5	Os03g0415200	Similar to MAP3K protein kinase-like protein.	chr03	17207294	17210591	-
3.5	Os03g0415351	Conserved hypothetical protein.	chr03	17214956	17215684	-
3.5	Os03g0415500	Mitochondrial import inner membrane translocase, subunit Tim17/22 family protein.	chr03	17236581	17240956	+
3.5	Os03g0415600	Similar to mitochondrial import inner membrane translocase subunit Tim17.	chr03	17247969	17248679	+
3.5	Os03g0415700	Mitochondrial inner membrane translocase subunit Tim17/Tim22/Tim23/peroxisomal protein PMP24 domain containing protein.	chr03	17248806	17249567	+
3.5	Os03g0415750	Hypothetical gene.	chr03	17252230	17253187	-
3.5	Os03g0416200	COBRA-like protein, Regulation of biosynthesis of secondary cell walls, Control of mechanical strength	chr03	17260407	17262436	+
3.5	Os03g0416250	Hypothetical protein.	chr03	17260653	17262036	-
3.5	Os03g0416300	Similar to COBRA-like protein 2.	chr03	17262378	17263018	-
3.5	Os03g0416350	Hypothetical protein.	chr03	17262737	17264675	+
3.5	Os03g0416400	Similar to Patatin-like phospholipase family protein, expressed.	chr03	17285861	17287294	+
3.5	Os03g0416500	6-phosphogluconolactonase domain containing protein.	chr03	17288084	17292842	-
3.5	Os03g0417700	Similar to Phytochrome P450.	chr03	17340417	17342284	-
3.5	Os03g0417750	Hypothetical protein.	chr03	17340684	17341207	+
3.5	Os03g0417800	Similar to Nap16kDa protein.	chr03	17347326	17350501	-
3.5	Os03g0417833	Hypothetical gene.	chr03	17347412	17348640	+
3.5	Os03g0417900	Similar to ARE1-like protein.	chr03	17376488	17386837	-
3.5	Os03g0418000	Similar to Basic endochitinase 2 precursor (EC 3.2.1.14).	chr03	17390820	17391862	+
3.5	Os03g0418600	Control of awn development	chr03	17410000	17412951	-
3.5	Os03g0418700	SLG7-like protein, Regulation of grain shape	chr03	17422111	17426786	+
3.5	Os03g0418733	Hypothetical gene.	chr03	17425847	17427783	-
3.5	Os03g0418766	Hypothetical gene.	chr03	17432846	17438950	-
3.5	Os03g0418800	RNA recognition motif domain domain containing protein.	chr03	17434440	17438559	+
3.5	Os03g0419100	Protein of unknown function DUF1675 family protein.	chr03	17449417	17452606	+
3.5	Os03g0419200	Hypothetical gene.	chr03	17451861	17453822	-
3.5	Os03g0419700	Hypothetical conserved gene.	chr03	17469253	17469873	-
3.5	Os03g0421000	Zinc finger, FYVE/PHD-type domain containing protein.	chr03	17515060	17521880	-
3.5	Os03g0421100	Hypothetical conserved gene.	chr03	17525529	17528609	-
3.5	Os03g0421250	Hypothetical gene.	chr03	17548967	17550443	-
3.5	Os03g0421300	Hypothetical conserved gene.	chr03	17549537	17550448	+
3.5	Os03g0421400	Similar to band 7 family protein.	chr03	17550979	17556300	-
3.5	Os03g0421700	Similar to Fumarylacetoacetate hydrolase domain-containing protein 1.	chr03	17558704	17559363	+
3.5	Os03g0421800	X8 domain containing protein.	chr03	17569815	17572007	-
3.5	Os03g0422200	Hypothetical protein.	chr03	17576062	17577060	-
3.5	Os03g0422300	Conserved hypothetical protein.	chr03	17576402	17577124	+
3.5	Os03g0422600	Similar to Progesterone 5-beta-reductase.	chr03	17588077	17589181	+
3.5	Os03g0422702	Similar to predicted protein.	chr03	17598115	17598735	+
3.5	Os03g0422800	S-Domain receptor like protein-8, Response to drought, Response to chilling in tolerant genotypes	chr03	17599288	17603528	+
3.5	Os03g0422900	Similar to NB-ARC domain containing protein, expressed.	chr03	17605264	17608024	+
3.5	Os03g0423000	Cyclin-like F-box domain containing protein.	chr03	17611365	17613660	+
3.5	Os03g0423200	Oligosaccharide biosynthesis protein Alg14 like domain containing protein.	chr03	17616255	17616740	-
3.5	Os03g0423300	Similar to Stearoyl-acyl carrier protein desaturse (EC 1.14.99.6) (Fragment).	chr03	17623509	17625094	-
3.5	Os03g0423800	Hypothetical conserved gene.	chr03	17669057	17674040	+
3.5	Os03g0423850	Similar to Helicase-like protein.	chr03	17674303	17677959	+
3.5	Os03g0424000	Similar to U-box domain containing protein.	chr03	17680228	17688210	-
3.5	Os03g0424200	Serine/threonine protein kinase-related domain containing protein.	chr03	17702709	17710049	-
3.5	Os03g0424300	Homeodomain-like domain containing protein.	chr03	17712298	17714448	+
3.5	Os03g0424500	Similar to 40S ribosomal protein S19-3.	chr03	17714875	17716765	+
3.5	Os03g0424600	Conserved hypothetical protein.	chr03	17719246	17723059	-
3.5	Os03g0424800	Similar to 40S ribosomal protein S19-3.	chr03	17727085	17728835	+
3.5	Os03g0425000	Similar to predicted protein.	chr03	17738066	17739441	+
3.5	Os03g0425100	Conserved hypothetical protein.	chr03	17742055	17743913	+
3.5	Os03g0425200	Inosine/uridine-preferring nucleoside hydrolase domain containing protein.	chr03	17745404	17748460	-
3.5	Os03g0425300	Similar to DGK1 (DIACYLGLYCEROL KINASE1); calcium ion binding / diacylglycerol kinase.	chr03	17754818	17761094	+
3.5	Os03g0425600	UDP-glucose dehydrogenase.	chr03	17774284	17776497	+
3.5	Os03g0425450	Hypothetical gene.	chr03	17774288	17776246	-
3.5	Os03g0425800	SANT domain, DNA binding domain containing protein.	chr03	17780416	17784103	+
3.5	Os03g0425900	Zinc finger, C2H2-type domain containing protein.	chr03	17787331	17789122	-
3.5	Os03g0426300	Similar to H0315F07.2 protein.	chr03	17804694	17805965	-
3.5	Os03g0426350	Conserved hypothetical protein.	chr03	17809791	17810736	+
3.5	Os03g0426800	Membrane-anchored ubiquitin-fold protein, HCG-1 domain containing protein.	chr03	17824178	17827704	+
3.5	Os03g0426900	Similar to Heat shock protein 101.	chr03	17832202	17839049	+
3.5	Os03g0427000	Similar to Circadian clock coupling factor ZGT.	chr03	17840098	17844363	-
3.5	Os03g0427100	Zinc finger, RING/FYVE/PHD-type domain containing protein.	chr03	17850708	17853697	-
3.5	Os03g0427300	Glutelin type-A III precursor.	chr03	17864282	17866204	+
3.5	Os03g0427900	Zinc finger, RING/FYVE/PHD-type domain containing protein.	chr03	17884893	17891905	+
3.5	Os03g0428000	Conserved hypothetical protein.	chr03	17892890	17894183	+
3.5	Os03g0428200	Similar to Terpene synthase, N-terminal domain containing protein, expressed.	chr03	17902702	17912534	-
3.5	Os03g0428700	Similar to Expansin-A31.	chr03	17934776	17935787	+
3.5	Os03g0428800	Tetratricopeptide-like helical domain containing protein.	chr03	17940066	17942462	+
3.5	Os03g0429000	Proteinase inhibitor I25, cystatin domain containing protein.	chr03	17949269	17950045	+
3.5	Os03g0429800	Xanthine dehydrogenase, Regulation of leaf senescence	chr03	17985619	17998387	+
3.5	Os03g0429900	Similar to OSIGBa0135L04.1 protein.	chr03	18001380	18011820	+
3.5	Os03g0430000	Twin arginine translocation signal, Tat domain containing protein.	chr03	18016144	18020657	+
3.5	Os03g0430400	Similar to JmjC domain containing protein, expressed.	chr03	18039103	18041599	+
3.5	Os03g0430500	Peptidase S8/S53, subtilisin/kexin/sedolisin domain containing protein.	chr03	18053010	18059557	+
3.5	Os03g0430575	Hypothetical protein.	chr03	18053185	18055328	-
3.5	Os03g0431100	Conserved hypothetical protein.	chr03	18085702	18087288	+
3.5	Os03g0431200	Similar to N-acetyl-glutamate synthase.	chr03	18087593	18095041	-
3.5	Os03g0431500	Conserved hypothetical protein.	chr03	18110451	18112570	-
3.5	Os03g0431550	Glycosyl transferase, family 20 domain containing protein.	chr03	18112904	18116812	+
3.5	Os03g0431600	Hypothetical conserved gene.	chr03	18119653	18121181	+
3.5	Os03g0431800	Conserved hypothetical protein.	chr03	18129996	18142854	+
3.5	Os03g0432000	Hypothetical conserved gene.	chr03	18148051	18148793	+
3.5	Os03g0432100	Similar to Pyruvate, phosphate dikinase 2.	chr03	18153151	18160127	-
3.5	Os03g0432200	Similar to predicted protein.	chr03	18167258	18171301	-
3.5	Os03g0432277	Hypothetical protein.	chr03	18176979	18177440	-
3.5	Os03g0432666	Hypothetical gene.	chr03	18204733	18205753	+
3.5	Os03g0432900	Conserved hypothetical protein.	chr03	18213386	18214915	+
3.5	Os03g0433200	SHR transcription factor, Regulation of the number of cortex cell layers in the root, Coordination of stomatal patterning	chr03	18238256	18240730	-
3.5	Os03g0433733	Similar to OO_Ba0005L10-OO_Ba0081K17.16 protein.	chr03	18278977	18281110	-
3.5	Os03g0434400	Similar to Phenazine biosynthesis-like protein, expressed.	chr03	18320727	18322755	+
3.5	Os03g0434800	Similar to Peroxidase 2.	chr03	18325248	18332522	-
3.5	Os03g0435200	Pentatricopeptide repeat domain containing protein.	chr03	18355628	18365524	+
3.5	Os03g0435300	Similar to exodeoxyribonuclease V.	chr03	18367213	18369983	+
3.5	Os03g0435550	Similar to chlorophyll a-b binding protein M9, chloroplastic precursor.	chr03	18377199	18377334	-
3.5	Os03g0435800	Hypothetical conserved gene.	chr03	18388075	18388521	-
3.5	Os03g0435900	Peptidase S8 and S53, subtilisin, kexin, sedolisin domain containing protein.	chr03	18390335	18392238	-
3.5	Os03g0436100	Hypothetical gene.	chr03	18394112	18394733	-
3.5	Os03g0436300	Similar to calmodulin binding protein.	chr03	18396945	18401547	+
3.5	Os03g0436400	Similar to A.thaliana gene induced upon wounding stress.	chr03	18405282	18406843	-
3.5	Os03g0436500	Zinc finger, BED-type predicted domain containing protein.	chr03	18408674	18410732	-
3.5	Os03g0436600	Similar to polygalacturonase inhibitor 1.	chr03	18410063	18411482	+
3.5	Os03g0437100	C2H2 zinc finger protein, Transcriptional repressor, Drought tolerance, Positive regulation of plant growth and productivity	chr03	18430425	18431229	-
3.5	Os03g0437200	C2H2-type zinc finger protein, Abscisic acid-induced antioxidant defence, Water stress and oxidative stress tolerance	chr03	18435990	18437086	-
3.5	Os03g0437500	Conserved hypothetical protein.	chr03	18449248	18449751	+
3.5	Os03g0437600	Alpha/beta-fold hydrolase, Homologous to Arabidopsis thaliana KARRIKIN INSENSITIVE2/HYPOSENSITIVE TO LIGHT (KAI2/HTL), Perception of the smoke compound karrikin, Required for the establishment of arbuscular mycorrhizal symbiosis	chr03	18451136	18456308	-
3.5	Os03g0438000	Hypothetical protein.	chr03	18482821	18483620	+
3.5	Os03g0438100	Allene oxide cyclase, Biosynthesis of jasmonic acid, Defence response	chr03	18485682	18486983	-
3.5	Os03g0438200	Conserved hypothetical protein.	chr03	18487715	18488371	-
3.5	Os03g0438400	Hypothetical protein.	chr03	18495806	18500989	+
3.5	Os03g0438900	Hypothetical protein.	chr03	18530548	18531460	+
3.5	Os03g0439000	Conserved hypothetical protein.	chr03	18538968	18539959	+
3.5	Os03g0439250	Hypothetical conserved gene.	chr03	18550126	18550710	-
3.5	Os03g0439500	2OG-Fe(II) oxygenase domain containing protein.	chr03	18569114	18572504	+
3.5	Os03g0439650	Hypothetical protein.	chr03	18570881	18571946	-
3.5	Os03g0439500-04	Similar to cDNA clone:001-043-E12, full insert sequence.	chr03	18571446	18572505	+
3.5	Os03g0439700	Protein of unknown function DUF1230 family protein.	chr03	18575450	18577554	-
3.5	Os03g0439800	Protein of unknown function DUF1909 domain containing protein.	chr03	18579735	18598590	+
3.5	Os03g0439900	Similar to OSIGBa0092G14.3 protein.	chr03	18583128	18584921	+
3.5	Os03g0440200	Similar to OSIGBa0076I14.10 protein.	chr03	18603057	18608859	-
3.5	Os03g0440900	Similar to LRR protein.	chr03	18635904	18638389	+
3.5	Os03g0441050	Hypothetical protein.	chr03	18638648	18639573	+
3.5	Os03g0441101	Similar to H0323C08.17 protein.	chr03	18648052	18648490	+
3.5	Os03g0441400	Hypothetical conserved gene.	chr03	18676911	18682796	-
3.5	Os03g0441500	ABC transporter-like domain containing protein.	chr03	18686899	18689372	-
3.5	Os03g0441601	Hypothetical conserved gene.	chr03	18692209	18693697	-
3.5	Os03g0441700	Similar to Growth-regulating factor 1.	chr03	18694131	18695033	+
3.6	Os03g0572083	Non-protein coding transcript.	chr03	20803406	20803480	+
3.6	Os03g0572250	Conserved hypothetical protein.	chr03	20837973	20839908	-
3.6	Os03g0572300	Modifier of rudimentary, Modr family protein.	chr03	20842247	20846882	-
3.6	Os03g0572900	Multi antimicrobial extrusion protein MatE family protein.	chr03	20868361	20875711	-
3.6	Os03g0572925	Hypothetical protein.	chr03	20869445	20875638	+
3.6	Os03g0573001	Conserved hypothetical protein.	chr03	20886344	20888055	+
3.6	Os03g0573117	Hypothetical protein.	chr03	20894664	20895231	+
3.6	Os03g0573500	Disease resistance protein domain containing protein.	chr03	20913602	20917410	-
3.6	Os03g0573600	Hypothetical protein.	chr03	20914305	20917765	+
3.6	Os03g0573750	Conserved hypothetical protein.	chr03	20923579	20925443	+
3.6	Os03g0574300	Conserved hypothetical protein.	chr03	20945028	20948502	-
3.6	Os03g0574600	Conserved hypothetical protein.	chr03	20961329	20962190	-
3.6	Os03g0574900	Similar to Potassium transporter 1 (OsHAK1). Splice isoform 2.	chr03	20978620	20985759	-
3.6	Os03g0575200	High-affinity potassium transporter, Maintenance of potassium homeostasis, Salt tolerance	chr03	21002797	21007629	-
3.6	Os03g0575500	Conserved hypothetical protein.	chr03	21030442	21031139	+
3.6	Os03g0575700	Conserved hypothetical protein.	chr03	21037379	21038297	-
3.6	Os03g0575950	Hypothetical protein.	chr03	21053709	21055527	-
3.6	Os03g0576200	High affinity K<sup>+</sup> transporter (HAK), Maintenance of ion homeostasis, Salinity tolerance	chr03	21060413	21064968	-
3.6	Os03g0576400	Similar to 26S proteasome non-ATPase regulatory subunit 11.	chr03	21078683	21079538	+
3.6	Os03g0576500	Conserved hypothetical protein.	chr03	21081361	21081960	+
3.6	Os03g0576600	Acyl-CoA-binding protein , Stress response	chr03	21082861	21084621	-
3.6	Os03g0576700	Similar to 60S ribosomal protein L13 (BBC1 protein homolog).	chr03	21086470	21088562	-
3.6	Os03g0576801	Non-protein coding transcript.	chr03	21086653	21087054	+
3.6	Os03g0576900	Polyamine uptake transporter 3, Regulation of flowering and senescence pathways	chr03	21091940	21096890	+
3.6	Os03g0577000	Similar to Ribosomal protein S3 (Fragment).	chr03	21097594	21100006	-
3.6	Os03g0577100	Nuf2 family protein.	chr03	21102150	21106012	-
3.6	Os03g0577150	Hypothetical gene.	chr03	21108805	21112091	-
3.6	Os03g0577200	Similar to Mps one binder kinase activator-like 1A (Mob1 homolog 1A) (Mob1A) (Mob1B) (Protein Mob4A).	chr03	21108808	21112282	+
3.6	Os03g0577300	Similar to delta DNA polymerase.	chr03	21112715	21113193	-
3.6	Os03g0577350	Conserved hypothetical protein.	chr03	21115784	21116371	-
3.6	Os03g0577500	Similar to predicted protein.	chr03	21117886	21122934	-
3.6	Os03g0577800	Similar to OSIGBa0106P14.6 protein.	chr03	21143418	21147334	+
3.6	Os03g0578200	Conserved hypothetical protein.	chr03	21165030	21170704	-
3.6	Os03g0578300	Conserved hypothetical protein.	chr03	21179901	21184440	+
3.6	Os03g0578500	Hypothetical conserved gene.	chr03	21198249	21199192	+
3.6	Os03g0578900	Similar to MYB1.	chr03	21212377	21214189	+
3.6	Os03g0579000	Peptidase M50 domain containing protein.	chr03	21224305	21225936	-
3.6	Os03g0579200	Similar to NB-ARC domain containing protein.	chr03	21229366	21237842	+
3.6	Os03g0579300	60S ribosomal protein L19.	chr03	21238864	21240807	-
3.6	Os03g0579550	Hypothetical gene.	chr03	21239316	21240824	+
3.6	Os03g0579800	Non-protein coding transcript.	chr03	21267989	21273094	-
3.6	Os03g0579900	Similar to NB-ARC domain containing protein.	chr03	21271431	21272411	+
3.6	Os03g0580200	Lipase, GDSL domain containing protein.	chr03	21275422	21276198	-
3.6	Os03g0580800	Lipase, GDSL domain containing protein.	chr03	21306705	21313520	-
3.6	Os03g0581100	Hypothetical conserved gene.	chr03	21334814	21337846	+
3.6	Os03g0581200-04	Hypothetical conserved gene.	chr03	21338354	21340206	-
3.6	Os03g0581400	Similar to anther-specific proline-rich protein APG.	chr03	21353518	21356813	+
3.6	Os03g0581600	Similar to DAG protein.	chr03	21363967	21368868	+
3.6	Os03g0581650	Conserved hypothetical protein.	chr03	21371185	21375263	+
3.6	Os03g0581701	Non-protein coding transcript.	chr03	21375539	21375773	+
3.6	Os03g0581800	Conserved hypothetical protein.	chr03	21378149	21382083	+
3.6	Os03g0582000	Similar to Glutamate formiminotransferase.	chr03	21392897	21394721	+
3.6	Os03g0582200	SCAMP family protein.	chr03	21416155	21420103	-
3.6	Os03g0582100	Pentatricopeptide repeat domain containing protein.	chr03	21409003	21411259	-
3.6	Os03g0582300	Similar to SC3 protein.	chr03	21420814	21421069	-
[truncated: 3,263 more rows]

## Sheet: Supplementary Table2
MQTL	RAP-ID	Description	Chromosome	Start	End	Strand	GO	InterPro
1.1	Os01g0151100	HSP20-like chaperone domain containing protein.	chr01	2765779	2768602	+
1.1	Os01g0151500	Similar to GGT4 (GAMMA-GLUTAMYL TRANSPEPTIDASE 4); gamma-glutamyltransferase/ glutathione gamma-glutamylcysteinyltransferase.	chr01	2783189	2790377	+	Molecular Function: gamma-glutamyltransferase activity (GO:0003840)	Gamma-glutamyltranspeptidase (IPR000101)
1.1	Os01g0153200	Hypothetical conserved gene.	chr01	2862774	2863569	-
1.1	Os01g0153400	Similar to tRNA synthetase class II (D, K and N) family protein.	chr01	2877647	2882523	+	Biological Process: tRNA aminoacylation for protein translation (GO:0006418), Cellular Component: cytoplasm (GO:0005737), Molecular Function: nucleotide binding (GO:0000166), Molecular Function: aminoacyl-tRNA ligase activity (GO:0004812), Molecular Function: ATP binding (GO:0005524), Molecular Function: ligase activity (GO:0016874)	Aspartyl/Asparaginyl-tRNA synthetase, class IIb (IPR002312), GAD domain (IPR004115), Aminoacyl-tRNA synthetase, class II (D/K/N) (IPR004364), Aspartyl-tRNA synthetase, class IIb, bacterial/mitochondrial-type (IPR004524), Aminoacyl-tRNA synthetase, class II (IPR006195), Aminoacyl-tRNA synthetase, class II (D/K/N)-like (IPR018150)
1.1	Os01g0157800	Heat shock protein DnaJ, N-terminal domain containing protein.	chr01	3041480	3044346	-	Molecular Function: heat shock protein binding (GO:0031072)
1.1	Os01g0158200	Similar to Serine carboxypeptidase II-1 precursor (EC 3.4.16.6) (CP-MII.1) (Fragment).	chr01	3054481	3057198	+	Biological Process: proteolysis (GO:0006508), Molecular Function: serine-type carboxypeptidase activity (GO:0004185)
1.1	Os01g0158500	Similar to arginyl-tRNA synthetase.	chr01	3060978	3066135	+	Biological Process: tRNA aminoacylation for protein translation (GO:0006418), Biological Process: arginyl-tRNA aminoacylation (GO:0006420), Cellular Component: cytoplasm (GO:0005737), Molecular Function: nucleotide binding (GO:0000166), Molecular Function: aminoacyl-tRNA ligase activity (GO:0004812), Molecular Function: arginine-tRNA ligase activity (GO:0004814), Molecular Function: ATP binding (…
1.1	Os01g0160100	Similar to Pyruvate decarboxylase isozyme 2 (EC 4.1.1.1) (PDC) (Fragment).	chr01	3136320	3140217	-	Molecular Function: magnesium ion binding (GO:0000287), Molecular Function: catalytic activity (GO:0003824), Molecular Function: carboxy-lyase activity (GO:0016831), Molecular Function: thiamine pyrophosphate binding (GO:0030976)
1.2	Os01g0248400	Similar to Isocitrate dehydrogenase (Fragment).	chr01	8170309	8175903	+	Biological Process: isocitrate metabolic process (GO:0006102), Biological Process: oxidation-reduction process (GO:0055114), Molecular Function: magnesium ion binding (GO:0000287), Molecular Function: isocitrate dehydrogenase (NADP+) activity (GO:0004450), Molecular Function: oxidoreductase activity, acting on the CH-OH group of donors, NAD or NADP as acceptor (GO:0016616), Molecular Function: NA…	Isocitrate dehydrogenase NADP-dependent, eukaryotic-type (IPR004790), Isocitrate/isopropylmalate dehydrogenase, conserved site (IPR019818), Isopropylmalate dehydrogenase-like domain (IPR024084)
1.2	Os01g0249200	Similar to Nectarin 1 precursor (EC 1.15.1.1) (Superoxide dismutase [Mn]).	chr01	8203832	8206969	-	Cellular Component: apoplast (GO:0048046), Molecular Function: manganese ion binding (GO:0030145), Molecular Function: nutrient reservoir activity (GO:0045735)	Germin (IPR001929), Cupin 1 (IPR006045), Cupin, RmlC-type (IPR011051), RmlC-like jelly roll fold (IPR014710), Germin, manganese binding site (IPR019780)
1.2	Os01g0251100	Similar to 50S ribosomal protein L3-2, chloroplast precursor.	chr01	8291337	8296089	+	Biological Process: translation (GO:0006412), Cellular Component: intracellular (GO:0005622), Cellular Component: ribosome (GO:0005840), Molecular Function: structural constituent of ribosome (GO:0003735)	Ribosomal protein L3 (IPR000597), Translation elongation/initiation factor/Ribosomal, beta-barrel (IPR009000), Ribosomal protein L3, conserved site (IPR019926), Ribosomal protein L3, bacterial/organelle-type (IPR019927)
1.2	Os01g0256600	Ribosomal protein L18/L5 domain containing protein.	chr01	8555289	8557146	-	Biological Process: translation (GO:0006412), Cellular Component: intracellular (GO:0005622), Cellular Component: ribosome (GO:0005840), Molecular Function: structural constituent of ribosome (GO:0003735)	Ribosomal protein L18/L5 (IPR005484)
1.2	Os01g0259600	Similar to phosphoadenosine phosphosulfate (PAPS) reductase family protein.	chr01	8701299	8708612	-	Biological Process: metabolic process (GO:0008152), Molecular Function: catalytic activity (GO:0003824)	Phosphoadenosine phosphosulphate reductase (IPR002500), Rossmann-like alpha/beta/alpha sandwich fold (IPR014729)
1.2	Os01g0263000	Similar to Peroxidase.	chr01	8903598	8905415	-	Biological Process: response to oxidative stress (GO:0006979), Biological Process: oxidation-reduction process (GO:0055114), Molecular Function: peroxidase activity (GO:0004601), Molecular Function: heme binding (GO:0020037)	Plant peroxidase (IPR000823), Haem peroxidase, plant/fungal/bacterial (IPR002016), Haem peroxidase (IPR010255), Peroxidases heam-ligand binding site (IPR019793), Peroxidase, active site (IPR019794)
1.2	Os01g0264100	Similar to UDP-glucose pyrophosphorylase.	chr01	8961073	8966217	+	Biological Process: metabolic process (GO:0008152), Molecular Function: nucleotidyltransferase activity (GO:0016779)	UTP--glucose-1-phosphate uridylyltransferase (IPR002618), UTP--glucose-1-phosphate uridylyltransferase, subgroup (IPR016267)
1.3	Os01g0347500	Similar to Papain-like cysteine proteinase (Fragment).	chr01	13838790	13839085	-	Molecular Function: cysteine-type peptidase activity (GO:0008234)
1.3	Os01g0348000	Similar to Papain-like cysteine proteinase (Fragment).	chr01	13859456	13859751	+	Molecular Function: cysteine-type peptidase activity (GO:0008234)
1.3	Os01g0348600	Similar to MFP2 (Fatty acid multifunctional protein) (AtMFP2).	chr01	13887272	13893148	+	Biological Process: fatty acid metabolic process (GO:0006631), Biological Process: metabolic process (GO:0008152), Biological Process: oxidation-reduction process (GO:0055114), Molecular Function: nucleotide binding (GO:0000166), Molecular Function: catalytic activity (GO:0003824), Molecular Function: 3-hydroxyacyl-CoA dehydrogenase activity (GO:0003857), Molecular Function: oxidoreductase activi…
1.3	Os01g0348700	Similar to 60S ribosomal protein L23a (L25).	chr01	13896299	13898120	+	Biological Process: translation (GO:0006412), Cellular Component: intracellular (GO:0005622), Cellular Component: ribosome (GO:0005840), Molecular Function: nucleotide binding (GO:0000166), Molecular Function: RNA binding (GO:0003723), Molecular Function: structural constituent of ribosome (GO:0003735)
1.3	Os01g0353400	Glutathione S-transferase, Tolerance to salinity and oxidative stress, ROS-scavenging activity	chr01	14167662	14168570	+	Molecular Function: protein binding (GO:0005515)
1.3	Os01g0355900	Splicing variant of OsELS1	chr01	14328622	14333284	-	Biological Process: proteolysis (GO:0006508), Molecular Function: cysteine-type peptidase activity (GO:0008234)
1.3	Os01g0356800	Domain of unknown function DUF3406, chloroplast translocase domain containing protein.	chr01	14414670	14435665	+
1.3	Os01g0357100	Ferredoxin-nitrite reductase, Nitrate reduction (assimilation), Determination of regeneration ability	chr01	14446913	14453453	+	Biological Process: oxidation-reduction process (GO:0055114), Molecular Function: oxidoreductase activity (GO:0016491), Molecular Function: heme binding (GO:0020037), Molecular Function: iron-sulfur cluster binding (GO:0051536)
1.3	Os01g0358400	Similar to 40S ribosomal protein S4.	chr01	14513332	14515250	+	Biological Process: translation (GO:0006412), Cellular Component: intracellular (GO:0005622), Cellular Component: ribosome (GO:0005840), Molecular Function: RNA binding (GO:0003723), Molecular Function: structural constituent of ribosome (GO:0003735)
1.3	Os01g0369300	Potassium transporter 1 (AtPOT1) (AtKUP1) (AtKT1). Splice isoform 2.	chr01	15152302	15154886	-	Biological Process: potassium ion transmembrane transport (GO:0071805), Cellular Component: membrane (GO:0016020), Molecular Function: potassium ion transmembrane transporter activity (GO:0015079)
1.3	Os01g0369700	Similar to Glutathione S-transferase GST 8 (EC 2.5.1.18).	chr01	15170441	15171818	-	Molecular Function: protein binding (GO:0005515)
1.3	Os01g0371200	Similar to Glutathione-S-transferase 19E50.	chr01	15281170	15283073	-	Molecular Function: protein binding (GO:0005515)
1.3	Os01g0371400	Similar to Glutathione s-transferase gstf2.	chr01	15289214	15291315	+	Molecular Function: protein binding (GO:0005515)
1.3	Os01g0372400	Glutathione S-transferase, C-terminal-like domain containing protein.	chr01	15344380	15345409	+	Molecular Function: protein binding (GO:0005515)
1.3	Os01g0372700	Similar to Asparaginyl-tRNA synthetase, cytoplasmic 1 (EC 6.1.1.22) (Asparagine-- tRNA ligase 1) (AsnRS 1).	chr01	15356785	15360682	-	Biological Process: tRNA aminoacylation for protein translation (GO:0006418), Biological Process: asparaginyl-tRNA aminoacylation (GO:0006421), Cellular Component: cytoplasm (GO:0005737), Molecular Function: nucleotide binding (GO:0000166), Molecular Function: nucleic acid binding (GO:0003676), Molecular Function: aminoacyl-tRNA ligase activity (GO:0004812), Molecular Function: asparagine-tRNA li…
1.3	Os01g0374000	Similar to Glutathione S-transferase I (EC 2.5.1.18) (GST-I) (GST-29) (GST class- phi).	chr01	15410788	15412081	+	Molecular Function: protein binding (GO:0005515)
1.3	Os01g0375100	Similar to DnAJ-like protein slr0093.	chr01	15474284	15478322	-	Biological Process: protein folding (GO:0006457), Molecular Function: heat shock protein binding (GO:0031072), Molecular Function: unfolded protein binding (GO:0051082)
1.3	Os01g0375200	Similar to shikimate biosynthesis protein aroDE.	chr01	15479968	15493289	+	Biological Process: metabolic process (GO:0008152), Biological Process: oxidation-reduction process (GO:0055114), Molecular Function: nucleotide binding (GO:0000166), Molecular Function: catalytic activity (GO:0003824), Molecular Function: 3-dehydroquinate dehydratase activity (GO:0003855), Molecular Function: shikimate 3-dehydrogenase (NADP+) activity (GO:0004764)
1.4	Os01g0587300	Similar to C2 domain-containing protein.	chr01	22868546	22871788	-	Molecular Function: protein binding (GO:0005515)	C2 calcium-dependent membrane targeting (IPR000008), C2 calcium/lipid-binding domain, CaLB (IPR008973), Phosphoribosyltransferase C-terminal (IPR013583), C2 membrane targeting protein (IPR018029)
1.4	Os01g0588000	Heat shock protein Hsp20 domain containing protein.	chr01	22901067	22902273	-		Heat shock protein Hsp20 (IPR002068), HSP20-like chaperone (IPR008978)
1.4	Os01g0589000	Nucleic acid-binding, OB-fold domain containing protein.	chr01	22980027	22983152	-	Molecular Function: RNA binding (GO:0003723)	Ribosomal protein S1, RNA-binding domain (IPR003029), Nucleic acid-binding, OB-fold (IPR012340), Nucleic acid-binding, OB-fold-like (IPR016027), RNA-binding domain, S1 (IPR022967)
1.4	Os01g0591000	Aldehyde/histidinol dehydrogenase domain containing protein.	chr01	23097292	23106301	+	Biological Process: metabolic process (GO:0008152), Biological Process: oxidation-reduction process (GO:0055114), Molecular Function: oxidoreductase activity (GO:0016491), Molecular Function: oxidoreductase activity, acting on the aldehyde or oxo group of donors, NAD or NADP as acceptor (GO:0016620)	Aldehyde dehydrogenase domain (IPR015590), Aldehyde dehydrogenase, conserved site (IPR016160), Aldehyde/histidinol dehydrogenase (IPR016161), Aldehyde dehydrogenase, N-terminal (IPR016162), Aldehyde dehydrogenase, C-terminal (IPR016163)
1.4	Os01g0591300	Similar to Cytosolic aldehyde dehydrogenase RF2D.	chr01	23113647	23119704	+	Biological Process: metabolic process (GO:0008152), Biological Process: oxidation-reduction process (GO:0055114), Molecular Function: oxidoreductase activity (GO:0016491), Molecular Function: oxidoreductase activity, acting on the aldehyde or oxo group of donors, NAD or NADP as acceptor (GO:0016620)	Aldehyde dehydrogenase domain (IPR015590), Aldehyde dehydrogenase, conserved site (IPR016160), Aldehyde/histidinol dehydrogenase (IPR016161), Aldehyde dehydrogenase, N-terminal (IPR016162), Aldehyde dehydrogenase, C-terminal (IPR016163)
1.4	Os01g0593500	Ribosomal protein L25 family protein.	chr01	23234892	23237624	-	Biological Process: translation (GO:0006412), Cellular Component: intracellular (GO:0005622), Cellular Component: ribosome (GO:0005840), Molecular Function: structural constituent of ribosome (GO:0003735), Molecular Function: 5S rRNA binding (GO:0008097)	Ribosomal protein L25/Gln-tRNA synthetase, anti-codon-binding domain (IPR011035), Ribosomal protein L25, short-form (IPR020055), Ribosomal protein L25/Gln-tRNA synthetase, beta-barrel domain (IPR020056), Ribosomal protein L25, beta domain (IPR020057)
1.4	Os01g0597400	Amino acid transporter, transmembrane domain containing protein.	chr01	23439509	23441397	+		Amino acid transporter, transmembrane (IPR013057)
1.4	Os01g0597600	Amino acid transporter, transmembrane domain containing protein.	chr01	23447173	23448687	+		Amino acid transporter, transmembrane (IPR013057)
1.4	Os01g0598600	Peptidase A1 domain containing protein.	chr01	23515008	23516765	+	Biological Process: proteolysis (GO:0006508), Molecular Function: aspartic-type endopeptidase activity (GO:0004190)	Peptidase A1 (IPR001461), Peptidase aspartic, catalytic (IPR009007), Peptidase aspartic (IPR021109)
1.4	Os01g0606900	Heat shock protein DnaJ, N-terminal domain containing protein.	chr01	23911517	23913239	+	Biological Process: protein folding (GO:0006457), Molecular Function: heat shock protein binding (GO:0031072), Molecular Function: unfolded protein binding (GO:0051082)	Heat shock protein DnaJ, N-terminal (IPR001623), Heat shock protein DnaJ (IPR003095), Heat shock protein DnaJ, conserved site (IPR018253)
1.4	Os01g0607000	Glutelin family protein.	chr01	23914150	23914856	+
1.4	Os01g0607200	Amino acid permease subfamily protein.	chr01	23923718	23933449	+	Biological Process: amino acid transmembrane transport (GO:0003333), Biological Process: transport (GO:0006810), Biological Process: amino acid transport (GO:0006865), Biological Process: transmembrane transport (GO:0055085), Cellular Component: membrane (GO:0016020), Cellular Component: integral to membrane (GO:0016021), Molecular Function: amino acid transmembrane transporter activity (GO:00151…	Amino acid/polyamine transporter I (IPR002293), Amino acid permease subfamily (IPR004756), Amino acid permease, conserved site (IPR004840), Amino acid permease domain (IPR004841)
1.4	Os01g0608300	Similar to aspartic proteinase nepenthesin-2.	chr01	24018634	24020111	+	Biological Process: proteolysis (GO:0006508), Molecular Function: aspartic-type endopeptidase activity (GO:0004190)	Peptidase A1 (IPR001461), Peptidase aspartic, active site (IPR001969), Peptidase aspartic, catalytic (IPR009007), Peptidase aspartic (IPR021109)
1.5	Os01g0649100	Malate dehydrogenase.	chr01	26190754	26194403	+	Biological Process: carbohydrate metabolic process (GO:0005975), Biological Process: malate metabolic process (GO:0006108), Biological Process: cellular carbohydrate metabolic process (GO:0044262), Biological Process: oxidation-reduction process (GO:0055114), Molecular Function: nucleotide binding (GO:0000166), Molecular Function: catalytic activity (GO:0003824), Molecular Function: oxidoreductas…
1.5	Os01g0652600	Similar to Ketol-acid reductoisomerase, chloroplast precursor (EC 1.1.1.86) (Acetohydroxy-acid reductoisomerase) (Alpha-keto-beta-hydroxylacil reductoisomerase).	chr01	26392164	26396100	+	Biological Process: cellular amino acid biosynthetic process (GO:0008652), Biological Process: branched chain family amino acid biosynthetic process (GO:0009082), Biological Process: oxidation-reduction process (GO:0055114), Molecular Function: nucleotide binding (GO:0000166), Molecular Function: ketol-acid reductoisomerase activity (GO:0004455), Molecular Function: oxidoreductase activity (GO:00…
1.5	Os01g0654500	Similar to NADP-isocitrate dehydrogenase.	chr01	26533072	26537108	-	Biological Process: isocitrate metabolic process (GO:0006102), Biological Process: oxidation-reduction process (GO:0055114), Molecular Function: magnesium ion binding (GO:0000287), Molecular Function: isocitrate dehydrogenase (NADP+) activity (GO:0004450), Molecular Function: oxidoreductase activity, acting on the CH-OH group of donors, NAD or NADP as acceptor (GO:0016616), Molecular Function: NA…
1.5	Os01g0657100	Pi transporter, Arbuscular mycorrhiza (AM)-specific signaling pathway	chr01	26724948	26726953	-	Biological Process: phosphate ion transport (GO:0006817), Biological Process: transmembrane transport (GO:0055085), Cellular Component: integral to membrane (GO:0016021), Molecular Function: inorganic phosphate transmembrane transporter activity (GO:0005315), Molecular Function: transmembrane transporter activity (GO:0022857)
1.5	Os01g0722700	Similar to Hexokinase.	chr01	30131389	30135248	+	Biological Process: carbohydrate metabolic process (GO:0005975), Molecular Function: ATP binding (GO:0005524), Molecular Function: phosphotransferase activity, alcohol group as acceptor (GO:0016773)	Hexokinase (IPR001312), Hexokinase, N-terminal (IPR022672)
1.5	Os01g0723000	Similar to Elongation factor EF-2 (Fragment).	chr01	30143647	30146827	-	Molecular Function: GTPase activity (GO:0003924), Molecular Function: GTP binding (GO:0005525)	Translation elongation factor EFG/EF2, C-terminal (IPR000640), Protein synthesis factor, GTP-binding (IPR000795), Translation elongation factor EFTu/EF1A, domain 2 (IPR004161), Small GTP-binding protein domain (IPR005225), Translation elongation factor EFG/EF2, domain IV (IPR005517), Translation elongation/initiation factor/Ribosomal, beta-barrel (IPR009000), Elongation factor G/III/V (IPR009022)…
1.5	Os01g0723200	Similar to 40S ribosomal protein S19-like.	chr01	30157961	30159769	-
1.5	Os01g0723400	NADP-malic enzyme, Splicing variant	chr01	30166017	30171643	+	Biological Process: oxidation-reduction process (GO:0055114), Molecular Function: malic enzyme activity (GO:0004470), Molecular Function: malate dehydrogenase (decarboxylating) (NAD+) activity (GO:0004471), Molecular Function: NAD binding (GO:0051287)	Malic oxidoreductase (IPR001891), Malic enzyme, N-terminal domain (IPR012301), NAD(P)-binding domain (IPR016040), Malic enzyme, NAD-binding (IPR012302), Malic enzyme, conserved site (IPR015884)
1.5	Os01g0723600	Ribose-phosphate pyrophosphokinase 3 (EC 2.7.6.1) (Phosphoribosyl pyrophosphate synthetase 3).	chr01	30180581	30184467	+	Biological Process: nucleoside metabolic process (GO:0009116), Biological Process: nucleotide biosynthetic process (GO:0009165), Molecular Function: magnesium ion binding (GO:0000287), Molecular Function: ribose phosphate diphosphokinase activity (GO:0004749)	Phosphoribosyltransferase (IPR000836), Ribose-phosphate diphosphokinase (IPR005946)
1.5	Os01g0730500	Similar to Ferredoxin (Bacterial type ferredoxin family).	chr01	30472593	30475205	+	Biological Process: protein folding (GO:0006457), Molecular Function: iron ion binding (GO:0005506), Molecular Function: electron carrier activity (GO:0009055), Molecular Function: heat shock protein binding (GO:0031072), Molecular Function: unfolded protein binding (GO:0051082), Molecular Function: iron-sulfur cluster binding (GO:0051536)	3Fe-4S ferredoxin (IPR001080), Heat shock protein DnaJ, N-terminal (IPR001623), Heat shock protein DnaJ (IPR003095), 4Fe-4S ferredoxin, iron-sulpur binding domain (IPR017896)
1.5	Os01g0733200	Heat shock factor, Transcription factor, ABA-mediated salt stress tolerance, Response to osmotic stress	chr01	30582485	30583694	+	Biological Process: regulation of transcription, DNA-templated (GO:0006355), Molecular Function: DNA-binding transcription factor activity (GO:0003700), Molecular Function: sequence-specific DNA binding (GO:0043565), Cellular Component: nucleus (GO:0005634)	Winged helix-like DNA-binding domain superfamily (IPR036388), Winged helix DNA-binding domain superfamily (IPR036390), Heat shock factor (HSF)-type, DNA-binding (IPR000232)
1.5	Os01g0734100	Similar to 50S ribosomal protein L20.	chr01	30608366	30610446	+	Biological Process: translation (GO:0006412), Cellular Component: intracellular (GO:0005622), Cellular Component: ribosome (GO:0005840), Molecular Function: structural constituent of ribosome (GO:0003735), Molecular Function: rRNA binding (GO:0019843)	Ribosomal protein L20 (IPR005813)
1.5	Os01g0738100	Peptidase C48, SUMO/Sentrin/Ubl1 domain containing protein.	chr01	30788977	30796475	-	Biological Process: proteolysis (GO:0006508), Molecular Function: cysteine-type peptidase activity (GO:0008234)	Peptidase C48, SUMO/Sentrin/Ubl1 (IPR003653)
1.7	Os01g0887400	Similar to predicted protein.	chr01	38545767	38558365	-	Biological Process: translational termination (GO:0006415), Molecular Function: translation release factor activity (GO:0003747)	Peptide chain release factor class I/class II (IPR000352)
1.7	Os01g0889200	Conserved hypothetical protein.	chr01	38659389	38663607	-
2.1	Os02g0151600	Ketol-acid reductoisomerase, chloroplast precursor (EC 1.1.1.86) (Acetohydroxy-acid reductoisomerase) (Alpha-keto-beta-hydroxylacil reductoisomerase).	chr02	2846549	2847428	+	Biological Process: cellular amino acid biosynthetic process (GO:0008652), Biological Process: branched chain family amino acid biosynthetic process (GO:0009082), Biological Process: oxidation-reduction process (GO:0055114), Molecular Function: nucleotide binding (GO:0000166), Molecular Function: ketol-acid reductoisomerase activity (GO:0004455), Molecular Function: oxidoreductase activity (GO:00…	Acetohydroxy acid isomeroreductase (IPR013023), Acetohydroxy acid isomeroreductase, catalytic (IPR013116), NAD(P)-binding domain (IPR016040)
2.1	Os02g0152800	RNA polymerase Rpb1, domain 1 containing protein.	chr02	2913665	2919109	-	Biological Process: transcription, DNA-dependent (GO:0006351), Molecular Function: DNA binding (GO:0003677), Molecular Function: DNA-directed RNA polymerase activity (GO:0003899)	RNA polymerase, alpha subunit (IPR000722), RNA polymerase, N-terminal (IPR006592), RNA polymerase Rpb1, domain 1 (IPR007080)
2.2	Os02g0284600	Similar to 60S ribosomal protein L27.	chr02	10700829	10701516	-	Biological Process: translation (GO:0006412), Cellular Component: intracellular (GO:0005622), Cellular Component: ribosome (GO:0005840), Molecular Function: structural constituent of ribosome (GO:0003735)	Ribosomal protein L27e (IPR001141), KOW (IPR005824), Translation protein SH3-like, subgroup (IPR014722), Ribosomal protein L27e, conserved site (IPR018262)
2.2	Os02g0287000	Similar to 40S ribosomal protein S3a (CYC07 protein).	chr02	10822643	10825665	-	Biological Process: translation (GO:0006412), Cellular Component: intracellular (GO:0005622), Cellular Component: ribosome (GO:0005840), Molecular Function: structural constituent of ribosome (GO:0003735)	Ribosomal protein S3Ae (IPR001593), Ribosomal protein S3Ae, conserved site (IPR018281)
2.2	Os02g0290300	WD40/YVTN repeat-like domain containing protein.	chr02	10972770	10986645	-	Molecular Function: protein binding (GO:0005515)	WD40 repeat (IPR001680), WD40 repeat-like-containing domain (IPR011046), WD40/YVTN repeat-like-containing domain (IPR015943), WD40-repeat-containing domain (IPR017986), WD40 repeat, conserved site (IPR019775), WD40 repeat, subgroup (IPR019781), WD40 repeat 2 (IPR019782)
2.2	Os02g0290600	Similar to predicted protein.	chr02	10999890	11002461	-	Biological Process: proteolysis (GO:0006508), Cellular Component: membrane (GO:0016020), Molecular Function: serine-type peptidase activity (GO:0008236)	Peptidase S9, prolyl oligopeptidase, catalytic domain (IPR001375), Peptidase S9B, dipeptidylpeptidase IV N-terminal (IPR002469)
2.2	Os02g0293500	Similar to CLP protease regulatory subunit CLPX precursor.	chr02	11162557	11166291	-		Clp ATPase, C-terminal (IPR019489)
2.3	Os02g0463500	Peptidase S10, serine carboxypeptidase domain containing protein.	chr02	15549318	15558300	-	Biological Process: proteolysis (GO:0006508), Molecular Function: serine-type carboxypeptidase activity (GO:0004185)	Peptidase S10, serine carboxypeptidase (IPR001563)
2.3	Os02g0467500	Aminotransferase-like, plant mobile domain domain containing protein.	chr02	15729134	15732855	+		Aminotransferase-like, plant mobile domain (IPR019557)
2.3	Os02g0469600	Abiotic stress-induced cysteine proteinase, Abiotic stress response	chr02	15891587	15895204	+	Biological Process: proteolysis (GO:0006508), Molecular Function: cysteine-type peptidase activity (GO:0008234)	Papain-like cysteine peptidase superfamily (IPR038765), Cathepsin propeptide inhibitor domain (I29) (IPR013201), Peptidase C1A, papain C-terminal (IPR000668), Papain-like cysteine endopeptidase (IPR039417), Cysteine peptidase, cysteine active site (IPR000169), Cysteine peptidase, histidine active site (IPR025660), Cysteine peptidase, asparagine active site (IPR025661)
2.3	Os02g0473200	Hypothetical conserved gene.	chr02	16114933	16116561	-	Biological Process: proteolysis (GO:0006508), Molecular Function: aspartic-type endopeptidase activity (GO:0004190)	Peptidase aspartic, catalytic (IPR009007)
2.3	Os02g0478600	Similar to 40S ribosomal protein S15A.	chr02	16440267	16442384	+	Biological Process: translation (GO:0006412), Cellular Component: intracellular (GO:0005622), Cellular Component: ribosome (GO:0005840), Molecular Function: structural constituent of ribosome (GO:0003735)	Ribosomal protein S8 (IPR000630)
2.3	Os02g0478700	Ribosomal protein S27.	chr02	16445679	16447357	+	Biological Process: translation (GO:0006412), Cellular Component: intracellular (GO:0005622), Cellular Component: ribosome (GO:0005840), Molecular Function: structural constituent of ribosome (GO:0003735)	Ribosomal protein S27e (IPR000592), Ribosomal protein, zinc-binding domain (IPR011332), Ribosomal protein S27e, zinc-binding domain (IPR023407)
2.3	Os02g0482400	Similar to Ornithine decarboxylase (EC 4.1.1.17) (ODC).	chr02	16639696	16641280	-	Biological Process: polyamine biosynthetic process (GO:0006596), Molecular Function: catalytic activity (GO:0003824)	Ornithine/DAP/Arg decarboxylase (IPR000183), Ornithine decarboxylase (IPR002433), Orn/DAP/Arg decarboxylase 2, N-terminal (IPR022644), Orn/DAP/Arg decarboxylase 2, pyridoxal-phosphate binding site (IPR022653)
2.3	Os02g0489400	Similar to 40S ribosomal protein S8.	chr02	17035598	17038087	+	Biological Process: translation (GO:0006412), Cellular Component: intracellular (GO:0005622), Cellular Component: ribosome (GO:0005840), Molecular Function: structural constituent of ribosome (GO:0003735)	Ribosomal protein S8e (IPR001047), Ribosomal protein S8e, conserved site (IPR018283), Ribosomal protein S8e/ribosomal biogenesis NSA2 (IPR022309)
2.3	Os02g0491900	Ankyrin repeat domain containing protein.	chr02	17183488	17191760	-	Molecular Function: binding (GO:0005488), Molecular Function: protein binding (GO:0005515)	Ankyrin repeat (IPR002110), Tetratricopeptide-like helical (IPR011990), Ankyrin repeat-containing domain (IPR020683)
2.4	Os02g0573400	Peptidase C19, ubiquitin carboxyl-terminal hydrolase 2 family protein.	chr02	21986709	21991419	-	Biological Process: ubiquitin-dependent protein catabolic process (GO:0006511), Molecular Function: ubiquitin thiolesterase activity (GO:0004221)	Peptidase C19, ubiquitin carboxyl-terminal hydrolase 2 (IPR001394), Peptidase C19, ubiquitin carboxyl-terminal hydrolase 2, conserved site (IPR018200)
2.4	Os02g0573500	Similar to Monosaccharide transporter 1.	chr02	21995524	22002502	+	Biological Process: transport (GO:0006810), Biological Process: transmembrane transport (GO:0055085), Cellular Component: membrane (GO:0016020), Cellular Component: integral to membrane (GO:0016021), Molecular Function: transporter activity (GO:0005215), Molecular Function: transmembrane transporter activity (GO:0022857), Molecular Function: substrate-specific transmembrane transporter activity (…	Sugar/inositol transporter (IPR003663), General substrate transporter (IPR005828), Sugar transporter, conserved site (IPR005829), Major facilitator superfamily domain, general substrate transporter (IPR016196), Major facilitator superfamily domain (IPR020846)
2.4	Os02g0574000	Similar to Monosaccharide transporter 1.	chr02	22010746	22012100	+	Biological Process: transmembrane transport (GO:0055085), Cellular Component: membrane (GO:0016020), Cellular Component: integral to membrane (GO:0016021), Molecular Function: transmembrane transporter activity (GO:0022857), Molecular Function: substrate-specific transmembrane transporter activity (GO:0022891)	Sugar/inositol transporter (IPR003663), General substrate transporter (IPR005828), Major facilitator superfamily domain, general substrate transporter (IPR016196), Major facilitator superfamily domain (IPR020846)
2.4	Os02g0576600	Sucrose transporter 5	chr02	22146429	22150147	-	Biological Process: sucrose transport (GO:0015770), Molecular Function: sucrose transmembrane transporter activity (GO:0008515), Cellular Component: integral component of plasma membrane (GO:0005887)	MFS transporter superfamily (IPR036259), Sucrose/H+ symporter, plant (IPR005989)
2.5	Os02g0704800	Similar to ornithine carbamoyltransferase.	chr02	29078261	29081208	+	Biological Process: cellular amino acid metabolic process (GO:0006520), Biological Process: ornithine metabolic process (GO:0006591), Cellular Component: ornithine carbamoyltransferase complex (GO:0009348), Molecular Function: ornithine carbamoyltransferase activity (GO:0004585), Molecular Function: amino acid binding (GO:0016597), Molecular Function: carboxyl- or carbamoyltransferase activity (G…	Ornithine carbamoyltransferase (IPR002292), Aspartate/ornithine carbamoyltransferase (IPR006130), Aspartate/ornithine carbamoyltransferase, Asp/Orn-binding domain (IPR006131), Aspartate/ornithine carbamoyltransferase, carbamoyl-P binding (IPR006132)
2.5	Os02g0704900	Similar to Inorganic pyrophosphatase-like protein.	chr02	29081845	29086675	-	Biological Process: phosphate-containing compound metabolic process (GO:0006796), Cellular Component: cytoplasm (GO:0005737), Molecular Function: magnesium ion binding (GO:0000287), Molecular Function: inorganic diphosphatase activity (GO:0004427)	Inorganic pyrophosphatase (IPR008162)
3.1	Os03g0141200	Similar to Beta-amylase PCT-BMYI (EC 3.2.1.2).	chr03	2272966	2276161	+	Biological Process: polysaccharide catabolic process (GO:0000272), Biological Process: carbohydrate metabolic process (GO:0005975), Molecular Function: catalytic activity (GO:0003824), Molecular Function: beta-amylase activity (GO:0016161), Molecular Function: cation binding (GO:0043169)	Glycoside hydrolase, family 14B, plant (IPR001371), Glycoside hydrolase, family 14 (IPR001554), Glycoside hydrolase, subgroup, catalytic domain (IPR013781), Glycoside hydrolase, superfamily (IPR017853), Glycoside hydrolase, family 14, conserved site (IPR018238)
3.1	Os03g0143300	Similar to Cysteinyl-tRNA synthetase.	chr03	2396768	2400551	-	Biological Process: cysteinyl-tRNA aminoacylation (GO:0006423), Cellular Component: cytoplasm (GO:0005737), Molecular Function: nucleotide binding (GO:0000166), Molecular Function: cysteine-tRNA ligase activity (GO:0004817), Molecular Function: ATP binding (GO:0005524)	Rossmann-like alpha/beta/alpha sandwich fold (IPR014729), Cysteinyl-tRNA synthetase, class Ia (IPR015803)
3.1	Os03g0147900	Peptidase S26A, signal peptidase I domain containing protein.	chr03	2682324	2685442	+	Biological Process: proteolysis (GO:0006508), Cellular Component: membrane (GO:0016020), Cellular Component: integral to membrane (GO:0016021), Molecular Function: serine-type peptidase activity (GO:0008236)	Peptidase S26A, signal peptidase I (IPR000223), Peptidase S24/S26A/S26B/S26C, beta-ribbon domain (IPR011056), Peptidase S24/S26A/S26B/S26C (IPR015927), Peptidase S26A, signal peptidase I, lysine active site (IPR019757), Peptidase S24/S26A/S26B (IPR019759)
3.1	Os03g0150500	Similar to Phosphate transporter 6.	chr03	2804141	2805941	+	Biological Process: phosphate ion transport (GO:0006817), Biological Process: transmembrane transport (GO:0055085), Cellular Component: integral to membrane (GO:0016021), Molecular Function: inorganic phosphate transmembrane transporter activity (GO:0005315), Molecular Function: transmembrane transporter activity (GO:0022857)	Phosphate permease (IPR004738), General substrate transporter (IPR005828), Major facilitator superfamily domain, general substrate transporter (IPR016196), Major facilitator superfamily domain (IPR020846)
3.1	Os03g0150600	Similar to Isoform 2 of Inorganic phosphate transporter 1-1.	chr03	2807616	2809540	-	Biological Process: phosphate ion transport (GO:0006817), Biological Process: transmembrane transport (GO:0055085), Cellular Component: integral to membrane (GO:0016021), Molecular Function: inorganic phosphate transmembrane transporter activity (GO:0005315), Molecular Function: transmembrane transporter activity (GO:0022857)	Phosphate permease (IPR004738), General substrate transporter (IPR005828), Major facilitator superfamily domain, general substrate transporter (IPR016196), Major facilitator superfamily domain (IPR020846)
3.1	Os03g0150800	Pi transporter, Pi homeostasis, Selenite uptake	chr03	2815502	2817322	-	Biological Process: phosphate ion transport (GO:0006817), Biological Process: transmembrane transport (GO:0055085), Molecular Function: inorganic phosphate transmembrane transporter activity (GO:0005315), Molecular Function: transmembrane transporter activity (GO:0022857), Cellular Component: integral component of membrane (GO:0016021)	General substrate transporter (IPR005828), Phosphate permease (IPR004738), Major facilitator superfamily domain, general substrate transporter (IPR016196), Major facilitator superfamily domain (IPR020846)
3.1	Os03g0152300	Haem peroxidase family protein.	chr03	2878831	2880830	+	Biological Process: response to oxidative stress (GO:0006979), Biological Process: oxidation-reduction process (GO:0055114), Molecular Function: peroxidase activity (GO:0004601), Molecular Function: heme binding (GO:0020037)	Plant peroxidase (IPR000823), Haem peroxidase, plant/fungal/bacterial (IPR002016), Haem peroxidase (IPR010255), Peroxidase, active site (IPR019794)
3.1	Os03g0154700	Similar to 40S ribosomal protein S9.	chr03	2986050	2989232	+	Biological Process: translation (GO:0006412), Cellular Component: intracellular (GO:0005622), Cellular Component: small ribosomal subunit (GO:0015935), Molecular Function: RNA binding (GO:0003723), Molecular Function: structural constituent of ribosome (GO:0003735), Molecular Function: rRNA binding (GO:0019843)	Ribosomal protein S4/S9, N-terminal (IPR001912), RNA-binding S4 (IPR002942), Ribosomal protein S4/S9, eukaryotic/archaeal (IPR005710), Ribosomal protein S4, conserved site (IPR018079), Ribosomal protein S4/S9 (IPR022801)
3.1	Os03g0157900	Phosphoserine aminotransferase, chloroplast precursor (EC 2.6.1.52) (PSAT).	chr03	3110725	3112384	+	Biological Process: L-serine biosynthetic process (GO:0006564), Biological Process: metabolic process (GO:0008152), Molecular Function: catalytic activity (GO:0003824), Molecular Function: O-phospho-L-serine:2-oxoglutarate aminotransferase activity (GO:0004648), Molecular Function: pyridoxal phosphate binding (GO:0030170)	Aminotransferase, class V/Cysteine desulfurase (IPR000192), Phosphoserine aminotransferase, subgroup (IPR003248), Pyridoxal phosphate-dependent transferase, major region, subdomain 1 (IPR015421), Pyridoxal phosphate-dependent transferase, major region, subdomain 2 (IPR015422), Pyridoxal phosphate-dependent transferase, major domain (IPR015424), Aminotransferase class-V pyridoxal-phosphate binding…
3.1	Os03g0161200	Similar to Sulphate transporter.	chr03	3271150	3276878	-	Biological Process: transport (GO:0006810), Biological Process: sulfate transport (GO:0008272), Biological Process: transmembrane transport (GO:0055085), Cellular Component: membrane (GO:0016020), Cellular Component: integral to membrane (GO:0016021), Molecular Function: transporter activity (GO:0005215), Molecular Function: secondary active sulfate transmembrane transporter activity (GO:0008271)	Sulphate anion transporter (IPR001902), Sulphate transporter/antisigma-factor antagonist STAS (IPR002645), Sulphate transporter (IPR011547), Sulphate anion transporter, conserved site (IPR018045)
3.1	Os03g0161900	Heat stress transcriptioon factor, High-temperature stress tolerance	chr03	3342254	3344542	+	Biological Process: regulation of transcription, DNA-templated (GO:0006355), Biological Process: response to heat (GO:0009408), Molecular Function: sequence-specific DNA binding transcription factor activity (GO:0003700), Molecular Function: sequence-specific DNA binding (GO:0043565), Cellular Component: nucleus (GO:0005634)	Heat shock transcription factor family (IPR027725), Heat shock transcription factor, plant (IPR027709), Winged helix-turn-helix DNA-binding domain (IPR011991), Heat shock factor (HSF)-type, DNA-binding (IPR000232)
3.1	Os03g0163300	Similar to Glutathione reductase (Fragment).	chr03	3427553	3432223	+	Biological Process: glutathione metabolic process (GO:0006749), Biological Process: cell redox homeostasis (GO:0045454), Biological Process: oxidation-reduction process (GO:0055114), Cellular Component: cytoplasm (GO:0005737), Molecular Function: glutathione-disulfide reductase activity (GO:0004362), Molecular Function: oxidoreductase activity (GO:0016491), Molecular Function: oxidoreductase acti…	Pyridine nucleotide-disulphide oxidoreductase, dimerisation (IPR004099), Glutathione-disulphide reductase (IPR006324), Pyridine nucleotide-disulphide oxidoreductase, class I, active site (IPR012999), FAD-dependent pyridine nucleotide-disulphide oxidoreductase (IPR013027), FAD/NAD-linked reductase, dimerisation (IPR016156), Pyridine nucleotide-disulphide oxidoreductase, FAD/NAD(P)-binding domain (…
3.2	Os03g0196600	Serine acetyltransferase	chr03	5063818	5065197	-	Biological Process: cysteine biosynthetic process from serine (GO:0006535), Molecular Function: serine O-acetyltransferase activity (GO:0009001), Molecular Function: transferase activity (GO:0016740), Cellular Component: cytoplasm (GO:0005737)	Serine acetyltransferase, N-terminal domain superfamily (IPR042122), Trimeric LpxA-like superfamily (IPR011004), Serine O-acetyltransferase (IPR005881), Serine acetyltransferase, N-terminal (IPR010493), Hexapeptide repeat (IPR001451), Hexapeptide transferase, conserved site (IPR018357)
3.2	Os03g0196800	Similar to Cyanelle 30S ribosomal protein S10.	chr03	5078248	5081710	-	Biological Process: translation (GO:0006412), Cellular Component: intracellular (GO:0005622), Cellular Component: ribosome (GO:0005840), Cellular Component: small ribosomal subunit (GO:0015935), Molecular Function: RNA binding (GO:0003723), Molecular Function: structural constituent of ribosome (GO:0003735)	Ribosomal protein S10 (IPR001848), Ribosomal protein S10 subgroup (IPR005731), Ribosomal protein S10, conserved site (IPR018268)
3.2	Os03g0196900	Similar to TFIIB-related protein (Fragment).	chr03	5082430	5083486	-	Biological Process: transcription initiation, DNA-dependent (GO:0006352), Biological Process: regulation of transcription, DNA-dependent (GO:0006355), Biological Process: translational initiation (GO:0006413), Molecular Function: translation initiation factor activity (GO:0003743), Molecular Function: zinc ion binding (GO:0008270)	Transcription factor TFIIB (IPR000812), Transcription factor TFIIB, cyclin-related (IPR013150), Cyclin-like (IPR013763)
3.2	Os03g0197100	Similar to Sugar transporter protein.	chr03	5098241	5100592	+	Biological Process: transport (GO:0006810), Biological Process: transmembrane transport (GO:0055085), Cellular Component: membrane (GO:0016020), Cellular Component: integral to membrane (GO:0016021), Molecular Function: transporter activity (GO:0005215), Molecular Function: transmembrane transporter activity (GO:0022857), Molecular Function: substrate-specific transmembrane transporter activity (…	Sugar/inositol transporter (IPR003663), General substrate transporter (IPR005828), Sugar transporter, conserved site (IPR005829), Major facilitator superfamily domain, general substrate transporter (IPR016196), Major facilitator superfamily domain (IPR020846)
3.3	Os03g0283000	Similar to In2-1 protein.	chr03	9708208	9710092	-	Molecular Function: protein binding (GO:0005515)	Glutathione S-transferase, N-terminal (IPR004045), Glutathione S-transferase, C-terminal-like (IPR010987), Thioredoxin-like fold (IPR012336)
3.3	Os03g0283100	Lambda class glutathione S-transferase, Maize In2-1 homologue, Detoxification of some chemical compounds	chr03	9712224	9714920	-	Molecular Function: protein binding (GO:0005515)	Thioredoxin-like superfamily (IPR036249), Glutathione S-transferase, C-terminal domain superfamily (IPR036282), Glutathione Transferase family (IPR040079), Glutathione S-transferase, N-terminal (IPR004045), Glutathione S-transferase, C-terminal-like (IPR010987)
3.3	Os03g0284400	Similar to Ribosomal protein L10-like.	chr03	9781436	9782524	-	Biological Process: ribosome biogenesis (GO:0042254), Cellular Component: intracellular (GO:0005622)	Ribosomal protein L10/acidic P0 (IPR001790), Ribosomal protein L10 (IPR022973)
3.3	Os03g0285700	Cytosolic ascorbate peroxidase, Salt tolerance	chr03	9843336	9846670	+	Biological Process: response to oxidative stress (GO:0006979), Biological Process: oxidation-reduction process (GO:0055114), Molecular Function: peroxidase activity (GO:0004601), Molecular Function: heme binding (GO:0020037)	Haem peroxidase superfamily (IPR010255), Class I peroxidase (IPR002207), Haem peroxidase (IPR002016), Peroxidase, active site (IPR019794), Peroxidases heam-ligand binding site (IPR019793)
3.3	Os03g0286200	Similar to Prephenate dehydratase-like.	chr03	9863844	9868595	+	Biological Process: metabolic process (GO:0008152), Biological Process: L-phenylalanine biosynthetic process (GO:0009094), Molecular Function: prephenate dehydratase activity (GO:0004664), Molecular Function: amino acid binding (GO:0016597)	Prephenate dehydratase (IPR001086), Amino acid-binding ACT (IPR002912), Prephenate dehydratase, conserved site (IPR018528)
3.3	Os03g0287900	Similar to Protein disulfide isomerase.	chr03	9952865	9955129	-	Biological Process: cell redox homeostasis (GO:0045454)	Thioredoxin-like fold (IPR012336), Thioredoxin domain (IPR013766)
3.3	Os03g0291500	Asparagine synthetase, Biosynthesis of asparagine following the supply of ammonium	chr03	10120289	10124384	-	Biological Process: asparagine biosynthetic process (GO:0006529), Molecular Function: asparagine synthase (glutamine-hydrolyzing) activity (GO:0004066)	Asparagine synthase, glutamine-hydrolyzing (IPR006426), Nucleophile aminohydrolases, N-terminal (IPR029055), Glutamine amidotransferase type 2 domain (IPR017932), Rossmann-like alpha/beta/alpha sandwich fold (IPR014729), Asparagine synthase (IPR001962)
3.3	Os03g0293500	Pyruvate decarboxylase 2, Pyruvate decarboxylase &alpha;-subunit	chr03	10217810	10220738	-	Molecular Function: magnesium ion binding (GO:0000287), Molecular Function: catalytic activity (GO:0003824), Molecular Function: carboxy-lyase activity (GO:0016831), Molecular Function: thiamine pyrophosphate binding (GO:0030976)	Thiamin diphosphate-binding fold (IPR029061), DHS-like NAD/FAD-binding domain superfamily (IPR029035), Thiamine pyrophosphate (TPP)-dependent enzyme (IPR012110), Thiamine pyrophosphate enzyme, N-terminal TPP-binding domain (IPR012001), Thiamine pyrophosphate enzyme, central domain (IPR012000), Thiamine pyrophosphate enzyme, C-terminal TPP-binding (IPR011766)
3.3	Os03g0295400	Similar to Ferredoxin.	chr03	10320222	10324794	-	Biological Process: transcription, DNA-dependent (GO:0006351), Molecular Function: DNA binding (GO:0003677), Molecular Function: DNA-directed RNA polymerase activity (GO:0003899), Molecular Function: protein dimerization activity (GO:0046983)	DNA-directed RNA polymerase, 30-40kDa subunit, conserved site (IPR001514), DNA-directed RNA polymerase, RBP11-like (IPR009025), DNA-directed RNA polymerase, dimerisation (IPR011261), DNA-directed RNA polymerase, insert domain (IPR011262), DNA-directed RNA polymerase, RpoA/D/Rpb3-type (IPR011263)
3.3	Os03g0296400	Similar to Eukaryotic translation initiation factor 2 subunit 1 (Eukaryotic translation initiation factor 2 alpha subunit) (eIF-2-alpha) (EIF- 2alpha) (EIF-2A) (Fragment).	chr03	10372812	10375969	+	Cellular Component: eukaryotic translation initiation factor 2 complex (GO:0005850), Molecular Function: RNA binding (GO:0003723), Molecular Function: translation initiation factor activity (GO:0003743)	Ribosomal protein S1, RNA-binding domain (IPR003029), Translation initiation factor 2, alpha subunit (IPR011488), Nucleic acid-binding, OB-fold (IPR012340), Nucleic acid-binding, OB-fold-like (IPR016027), RNA-binding domain, S1 (IPR022967), Translation initiation factor 2, alpha subunit, middle domain (IPR024054), Translation initiation factor 2, alpha subunit, C-terminal (IPR024055)
3.3	Os03g0297100	40S ribosomal protein S7.	chr03	10393657	10395829	+	Biological Process: translation (GO:0006412), Cellular Component: intracellular (GO:0005622), Cellular Component: ribosome (GO:0005840), Molecular Function: structural constituent of ribosome (GO:0003735)	Ribosomal protein S7e (IPR000554)
3.3	Os03g0297300	Similar to 40S ribosomal protein S7.	chr03	10397906	10400008	+	Biological Process: translation (GO:0006412), Cellular Component: intracellular (GO:0005622), Cellular Component: ribosome (GO:0005840), Molecular Function: structural constituent of ribosome (GO:0003735)	Ribosomal protein S7e (IPR000554)
3.3	Os03g0299900	Similar to Plastid aminotransferase (Fragment).	chr03	10542880	10546261	+	Biological Process: biosynthetic process (GO:0009058), Biological Process: lysine biosynthetic process via diaminopimelate (GO:0009089), Molecular Function: catalytic activity (GO:0003824), Molecular Function: L,L-diaminopimelate aminotransferase activity (GO:0010285), Molecular Function: transferase activity, transferring nitrogenous groups (GO:0016769), Molecular Function: pyridoxal phosphate b…	Aminotransferase, class I/classII (IPR004839), Pyridoxal phosphate-dependent transferase, major region, subdomain 1 (IPR015421), Pyridoxal phosphate-dependent transferase, major region, subdomain 2 (IPR015422), Pyridoxal phosphate-dependent transferase, major domain (IPR015424), Diaminopimelate aminotransferase, DapL, plant/Chlamydia-type (IPR019942)
3.4	Os03g0389700	3-Deoxy-D-arabino-heptulosonate 7-phosphate synthase, Chorismate biosynthesis	chr03	15603830	15608696	+	Biological Process: aromatic amino acid family biosynthetic process (GO:0009073), Molecular Function: 3-deoxy-7-phosphoheptulonate synthase activity (GO:0003849)	DAHP synthetase, class II (IPR002480)
3.4	Os03g0390000	Similar to Ribosomal protein s6 RPS6-2.	chr03	15622204	15624515	-
3.4	Os03g0390400	Similar to Cytochrome c oxidase subunit 6b.	chr03	15637867	15642502	+	Cellular Component: mitochondrion (GO:0005739), Molecular Function: cytochrome-c oxidase activity (GO:0004129)	Cytochrome c oxidase, subunit VIb (IPR003213)
3.4	Os03g0392400	Heat shock protein DnaJ, N-terminal domain containing protein.	chr03	15754440	15756106	-	Molecular Function: heat shock protein binding (GO:0031072)	Heat shock protein DnaJ, N-terminal (IPR001623)
3.4	Os03g0392600	Peptidase S10, serine carboxypeptidase family protein.	chr03	15763550	15767310	-	Biological Process: proteolysis (GO:0006508), Molecular Function: serine-type carboxypeptidase activity (GO:0004185)	Peptidase S10, serine carboxypeptidase (IPR001563), Peptidase S10, serine carboxypeptidase, active site (IPR018202)
3.4	Os03g0393700	Similar to Serine carboxypeptidase family protein, expressed.	chr03	15824108	15829103	-	Biological Process: proteolysis (GO:0006508), Molecular Function: serine-type carboxypeptidase activity (GO:0004185)	Peptidase S10, serine carboxypeptidase (IPR001563), Peptidase S10, serine carboxypeptidase, active site (IPR018202)
3.5	Os03g0412800	Similar to Glucose-6-phosphate dehydrogenase precursor.	chr03	17067904	17072245	+	Biological Process: glucose metabolic process (GO:0006006), Biological Process: oxidation-reduction process (GO:0055114), Molecular Function: nucleotide binding (GO:0000166), Molecular Function: glucose-6-phosphate dehydrogenase activity (GO:0004345), Molecular Function: NADP binding (GO:0050661)	Glucose-6-phosphate dehydrogenase (IPR001282), NAD(P)-binding domain (IPR016040), Glucose-6-phosphate dehydrogenase, active site (IPR019796), Glucose-6-phosphate dehydrogenase, NAD-binding (IPR022674), Glucose-6-phosphate dehydrogenase, C-terminal (IPR022675)
3.5	Os03g0416500	6-phosphogluconolactonase domain containing protein.	chr03	17288084	17292842	-	Biological Process: carbohydrate metabolic process (GO:0005975), Biological Process: pentose-phosphate shunt (GO:0006098), Molecular Function: 6-phosphogluconolactonase activity (GO:0017057)	6-phosphogluconolactonase, DevB-type (IPR005900), Glucosamine/galactosamine-6-phosphate isomerase (IPR006148)
3.5	Os03g0424500	Similar to 40S ribosomal protein S19-3.	chr03	17714875	17716765	+	Biological Process: translation (GO:0006412), Cellular Component: intracellular (GO:0005622), Cellular Component: ribosome (GO:0005840), Molecular Function: structural constituent of ribosome (GO:0003735)	Ribosomal protein S19e (IPR001266), Ribosomal protein S19e, conserved site (IPR018277)
3.5	Os03g0424800	Similar to 40S ribosomal protein S19-3.	chr03	17727085	17728835	+	Biological Process: translation (GO:0006412), Cellular Component: intracellular (GO:0005622), Cellular Component: ribosome (GO:0005840), Molecular Function: structural constituent of ribosome (GO:0003735)	Ribosomal protein S19e (IPR001266), Ribosomal protein S19e, conserved site (IPR018277)
3.5	Os03g0426900	Similar to Heat shock protein 101.	chr03	17832202	17839049	+	Biological Process: response to heat (GO:0009408), Biological Process: protein processing (GO:0016485), Biological Process: protein metabolic process (GO:0019538), Cellular Component: cytoplasm (GO:0005737), Molecular Function: nucleotide binding (GO:0000166), Molecular Function: ATP binding (GO:0005524), Molecular Function: nucleoside-triphosphatase activity (GO:0017111)	Chaperonin ClpA/B (IPR001270), ATPase, AAA+ type, core (IPR003593), ATPase, AAA-type, core (IPR003959), Clp, N-terminal (IPR004176), ATPase, AAA-2 (IPR013093), Chaperonin ClpB (IPR017730), Chaperonin ClpA/B, conserved site (IPR018368), Clp ATPase, C-terminal (IPR019489), Double Clp-N motif (IPR023150)
3.5	Os03g0427300	Glutelin type-A III precursor.	chr03	17864282	17866204	+	Molecular Function: nutrient reservoir activity (GO:0045735)	11-S seed storage protein, plant (IPR006044), Cupin 1 (IPR006045), Cupin, RmlC-type (IPR011051), RmlC-like jelly roll fold (IPR014710), 11-S seed storage protein, conserved site (IPR022379)
3.5	Os03g0430400	Similar to JmjC domain containing protein, expressed.	chr03	18039103	18041599	+	Molecular Function: protein binding (GO:0005515)	Transcription factor jumonji/aspartyl beta-hydroxylase (IPR003347), Transcription factor jumonji (IPR013129), RmlC-like jelly roll fold (IPR014710)
3.5	Os03g0430500	Peptidase S8/S53, subtilisin/kexin/sedolisin domain containing protein.	chr03	18053010	18059557	+	Biological Process: proteolysis (GO:0006508), Biological Process: negative regulation of catalytic activity (GO:0043086), Molecular Function: serine-type endopeptidase activity (GO:0004252), Molecular Function: identical protein binding (GO:0042802)	Peptidase S8/S53, subtilisin/kexin/sedolisin (IPR000209), Proteinase inhibitor I9, subtilisin propeptide (IPR010259), Peptidase S8, subtilisin-related (IPR015500), Peptidase S8, subtilisin, Asp-active site (IPR023827), Peptidase S8, subtilisin, Ser-active site (IPR023828)
3.5	Os03g0431200	Similar to N-acetyl-glutamate synthase.	chr03	18087593	18095041	-	Biological Process: arginine biosynthetic process (GO:0006526), Biological Process: metabolic process (GO:0008152), Biological Process: cellular amino acid biosynthetic process (GO:0008652), Cellular Component: cytoplasm (GO:0005737), Molecular Function: acetyl-CoA:L-glutamate N-acetyltransferase activity (GO:0004042), Molecular Function: N-acetyltransferase activity (GO:0008080)	GCN5-related N-acetyltransferase (GNAT) domain (IPR000182), Aspartate/glutamate/uridylate kinase (IPR001048), Amino-acid N-acetyltransferase (ArgA) (IPR010167), Acyl-CoA N-acyltransferase (IPR016181)
3.5	Os03g0432100	Similar to Pyruvate, phosphate dikinase 2.	chr03	18153151	18160127	-
3.5	Os03g0434800	Similar to Peroxidase 2.	chr03	18325248	18332522	-	Biological Process: response to oxidative stress (GO:0006979), Biological Process: oxidation-reduction process (GO:0055114), Molecular Function: peroxidase activity (GO:0004601), Molecular Function: heme binding (GO:0020037)	Plant peroxidase (IPR000823), Haem peroxidase, plant/fungal/bacterial (IPR002016), Haem peroxidase (IPR010255), Peroxidases heam-ligand binding site (IPR019793), Peroxidase, active site (IPR019794)
3.5	Os03g0439900	Similar to OSIGBa0092G14.3 protein.	chr03	18583128	18584921	+
3.6	Os03g0574900	Similar to Potassium transporter 1 (OsHAK1). Splice isoform 2.	chr03	20978620	20985759	-	Biological Process: potassium ion transmembrane transport (GO:0071805), Cellular Component: membrane (GO:0016020), Molecular Function: potassium ion transmembrane transporter activity (GO:0015079)	K+ potassium transporter (IPR003855)
3.6	Os03g0575200	High-affinity potassium transporter, Maintenance of potassium homeostasis, Salt tolerance	chr03	21002797	21007629	-	Biological Process: potassium ion transmembrane transport (GO:0071805), Molecular Function: potassium ion transmembrane transporter activity (GO:0015079), Cellular Component: membrane (GO:0016020)	Potassium transporter (IPR003855)
3.6	Os03g0576700	Similar to 60S ribosomal protein L13 (BBC1 protein homolog).	chr03	21086470	21088562	-	Biological Process: translation (GO:0006412), Cellular Component: intracellular (GO:0005622), Cellular Component: ribosome (GO:0005840), Molecular Function: structural constituent of ribosome (GO:0003735)	Ribosomal protein L13e (IPR001380), Ribosomal protein L13e, conserved site (IPR018256)
3.6	Os03g0576900	Polyamine uptake transporter 3, Regulation of flowering and senescence pathways	chr03	21091940	21096890	+	Biological Process: transmembrane transport (GO:0055085), Molecular Function: transmembrane transporter activity (GO:0022857), Cellular Component: membrane (GO:0016020)	Amino acid/polyamine transporter I (IPR002293)
3.6	Os03g0577000	Similar to Ribosomal protein S3 (Fragment).	chr03	21097594	21100006	-	Biological Process: translation (GO:0006412), Cellular Component: intracellular (GO:0005622), Cellular Component: ribosome (GO:0005840), Cellular Component: small ribosomal subunit (GO:0015935), Molecular Function: RNA binding (GO:0003723), Molecular Function: structural constituent of ribosome (GO:0003735)	Ribosomal protein S3, C-terminal (IPR001351), K Homology, type 2 (IPR004044), Ribosomal protein S3, eukaryotic/archaeal (IPR005703), K Homology, prokaryotic type (IPR009019), K homology domain-like, alpha/beta (IPR015946), Ribosomal protein S3, conserved site (IPR018280)
3.6	Os03g0579000	Peptidase M50 domain containing protein.	chr03	21224305	21225936	-	Biological Process: proteolysis (GO:0006508), Molecular Function: metalloendopeptidase activity (GO:0004222), Molecular Function: protein binding (GO:0005515)	PDZ/DHR/GLGF (IPR001478), Peptidase M50 (IPR008915)
3.6	Os03g0579300	60S ribosomal protein L19.	chr03	21238864	21240807	-	Biological Process: translation (GO:0006412), Cellular Component: intracellular (GO:0005622), Cellular Component: ribosome (GO:0005840), Molecular Function: structural constituent of ribosome (GO:0003735)	Ribosomal protein L19/L19e (IPR000196), Ribosomal protein L19/L19e, domain 1 (IPR015972), Ribosomal protein L19/L19e, domain 3 (IPR015974), Ribosomal protein L19/L19e conserved site (IPR023638)
3.6	Os03g0586600	Similar to DNA-DIRECTED RNA POLYMERASES I, II, AND III 15 KD POLYPEPTIDE(RPABC6).	chr03	21637320	21641223	-	Biological Process: transcription, DNA-dependent (GO:0006351), Cellular Component: RNA polymerase complex (GO:0030880), Molecular Function: DNA binding (GO:0003677), Molecular Function: DNA-directed RNA polymerase activity (GO:0003899)	RNA polymerase, subunit omega/K/RPABC2 (IPR006110), DNA-directed RNA polymerase, subunit K/RPABC2 (IPR006111), RNA polymerase subunit, RPB6/omega (IPR012293), DNA-directed RNA polymerase, 14-18kDa subunit, conserved site (IPR020708)
3.6	Os03g0586800	Similar to Lysyl-tRNA synthetase (EC 6.1.1.6) (Lysine--tRNA ligase) (LysRS).	chr03	21665280	21673555	-
3.6	Os03g0594400	Monosaccharide transporter 2.	chr03	22092018	22095340	-	Biological Process: transport (GO:0006810), Biological Process: transmembrane transport (GO:0055085), Cellular Component: membrane (GO:0016020), Cellular Component: integral to membrane (GO:0016021), Molecular Function: transporter activity (GO:0005215), Molecular Function: transmembrane transporter activity (GO:0022857), Molecular Function: substrate-specific transmembrane transporter activity (…	Sugar/inositol transporter (IPR003663), General substrate transporter (IPR005828), Sugar transporter, conserved site (IPR005829), Major facilitator superfamily domain, general substrate transporter (IPR016196), Major facilitator superfamily domain (IPR020846)
3.6	Os03g0595600	Similar to Glutathione S-transferase, N-terminal domain containing protein, expressed.	chr03	22160411	22161462	-		Glutathione S-transferase, C-terminal (IPR004046), Glutathione S-transferase, C-terminal-like (IPR010987), Glutathione S-transferase/chloride channel, C-terminal (IPR017933)
3.6	Os03g0597600	Similar to L-asparaginase (EC 3.5.1.1) (L-asparagine amidohydrolase).	chr03	22255220	22259151	-	Molecular Function: hydrolase activity (GO:0016787)	Peptidase T2, asparaginase 2 (IPR000246)
3.6	Os03g0598800	Similar to 60S ribosomal protein L15.	chr03	22336686	22338318	-	Biological Process: translation (GO:0006412), Cellular Component: intracellular (GO:0005622), Cellular Component: ribosome (GO:0005840), Molecular Function: structural constituent of ribosome (GO:0003735)	Ribosomal protein L15e (IPR000439), Ribosomal protein L23/L15e (IPR012678), Ribosomal protein L15e, conserved site (IPR020925)
3.6	Os03g0603800	Peptidase A22A, presenilin family protein.	chr03	22628794	22630315	+	Cellular Component: integral to membrane (GO:0016021), Molecular Function: aspartic-type endopeptidase activity (GO:0004190)	Peptidase A22A, presenilin (IPR001108), Peptidase A22, presenilin signal peptide (IPR006639)
3.7	Os03g0725000	Mitochondrial ribosomal protein L6-1	chr03	29462922	29465646	+	Biological Process: translation (GO:0006412), Molecular Function: structural constituent of ribosome (GO:0003735), Molecular Function: rRNA binding (GO:0019843), Cellular Component: ribosome (GO:0005840)	Ribosomal protein L6, alpha-beta domain superfamily (IPR036789), Ribosomal protein L6, bacterial-type (IPR019906), Ribosomal protein L6, alpha-beta domain (IPR020040), Ribosomal protein L6, conserved site (IPR002358)
3.7	Os03g0728100	Heat shock protein DnaJ, N-terminal domain containing protein.	chr03	29724283	29729899	+	Biological Process: protein folding (GO:0006457), Molecular Function: heat shock protein binding (GO:0031072), Molecular Function: unfolded protein binding (GO:0051082)	Heat shock protein DnaJ, N-terminal (IPR001623), Heat shock protein DnaJ (IPR003095)
3.7	Os03g0730400	Similar to Serine carboxypeptidase.	chr03	29858907	29864431	+	Biological Process: proteolysis (GO:0006508), Molecular Function: serine-type carboxypeptidase activity (GO:0004185)	Peptidase S10, serine carboxypeptidase (IPR001563)
3.7	Os03g0730500	Peptidase S10, serine carboxypeptidase family protein.	chr03	29871085	29875758	+	Biological Process: proteolysis (GO:0006508), Molecular Function: serine-type carboxypeptidase activity (GO:0004185)	Peptidase S10, serine carboxypeptidase (IPR001563)
3.8	Os03g0785900	Similar to Glutathione-S-transferase.	chr03	32619263	32620205	-	Molecular Function: protein binding (GO:0005515)	Glutathione S-transferase, N-terminal (IPR004045), Glutathione S-transferase, C-terminal (IPR004046), Glutathione S-transferase, C-terminal-like (IPR010987), Thioredoxin-like fold (IPR012336), Glutathione S-transferase/chloride channel, C-terminal (IPR017933)
4.1	Os04g0127300	Peptidase S8 and S53, subtilisin, kexin, sedolisin domain containing protein.	chr04	1717097	1720332	+	Biological Process: proteolysis (GO:0006508), Molecular Function: serine-type endopeptidase activity (GO:0004252)	Peptidase S8/S53, subtilisin/kexin/sedolisin (IPR000209), Protease-associated domain, PA (IPR003137), Peptidase S8, subtilisin-related (IPR015500), Peptidase S8, subtilisin, His-active site (IPR022398), Peptidase S8, subtilisin, Ser-active site (IPR023828)
4.2	Os04g0208200	Cysteine proteinase.	chr04	7250381	7251823	+	Biological Process: proteolysis (GO:0006508), Molecular Function: cysteine-type endopeptidase activity (GO:0004197), Molecular Function: cysteine-type peptidase activity (GO:0008234)	Peptidase, cysteine peptidase active site (IPR000169), Peptidase C1A, papain C-terminal (IPR000668), Peptidase C1A, papain (IPR013128), Proteinase inhibitor I29, cathepsin propeptide (IPR013201)
4.2	Os04g0211700	Similar to OSIGBa0114M03.5 protein.	chr04	7478045	7479178	-	Molecular Function: ATP binding (GO:0005524)	Heat shock protein Hsp70 (IPR001023), Heat shock protein 70 (IPR013126), Heat shock protein 70, conserved site (IPR018181)
4.2	Os04g0223300	Similar to Peroxisome type ascorbate peroxidase.	chr04	8239288	8241854	-	Biological Process: response to oxidative stress (GO:0006979), Biological Process: oxidation-reduction process (GO:0055114), Molecular Function: peroxidase activity (GO:0004601), Molecular Function: heme binding (GO:0020037)	Haem peroxidase, plant/fungal/bacterial (IPR002016), Plant ascorbate peroxidase (IPR002207), Haem peroxidase (IPR010255), Peroxidases heam-ligand binding site (IPR019793), Peroxidase, active site (IPR019794)
4.2	Os04g0224600	Phosphoglycerate mutase domain containing protein.	chr04	8280306	8285271	-		Histidine phosphatase superfamily, clade-1 (IPR013078)
4.2	Os04g0228000	Peptidase A1 domain containing protein.	chr04	8578980	8585626	+	Biological Process: proteolysis (GO:0006508), Molecular Function: aspartic-type endopeptidase activity (GO:0004190)	Peptidase A1 (IPR001461), Peptidase aspartic, active site (IPR001969), Peptidase aspartic, catalytic (IPR009007), Peptidase aspartic (IPR021109)
4.3	Os04g0434800	Similar to Thylakoid-bound ascorbate peroxidase (EC 1.11.1.11) (Fragment).	chr04	21622953	21627231	-	Biological Process: response to oxidative stress (GO:0006979), Biological Process: oxidation-reduction process (GO:0055114), Molecular Function: peroxidase activity (GO:0004601), Molecular Function: heme binding (GO:0020037)	Haem peroxidase, plant/fungal/bacterial (IPR002016), Plant ascorbate peroxidase (IPR002207), Haem peroxidase (IPR010255), Peroxidases heam-ligand binding site (IPR019793)
4.4	Os04g0528600	Similar to OSIGBa0115K01-H0319F09.22 protein.	chr04	26421615	26423910	-
4.4	Os04g0528800	Similar to OSIGBa0115K01-H0319F09.23 protein.	chr04	26431391	26432133	-	Biological Process: lipoate biosynthetic process (GO:0009107), Biological Process: photosynthesis (GO:0015979), Cellular Component: plastid (GO:0009536), Molecular Function: ferredoxin-NAD(P) reductase activity (GO:0008937), Molecular Function: lipoate synthase activity (GO:0016992), Molecular Function: 4 iron, 4 sulfur cluster binding (GO:0051539)	Lipoate synthase (IPR003698), Ferredoxin thioredoxin reductase, alpha chain (IPR004207), Electron transport accessory protein-like domain (IPR008990)
4.4	Os04g0529400	Similar to OO_Ba0013J05-OO_Ba0033A15.30 protein.	chr04	26475471	26480129	+	Molecular Function: protein binding (GO:0005515)	WD40 repeat (IPR001680), WD40 repeat-like-containing domain (IPR011046), WD40/YVTN repeat-like-containing domain (IPR015943), WD40-repeat-containing domain (IPR017986), WD40 repeat, conserved site (IPR019775), WD40 repeat, subgroup (IPR019781), WD40 repeat 2 (IPR019782)
4.4	Os04g0530600	Similar to Thioredoxin 1 (TRX-1) (Thioredoxin M).	chr04	26540478	26542966	-	Biological Process: glycerol ether metabolic process (GO:0006662), Biological Process: cell redox homeostasis (GO:0045454), Molecular Function: electron carrier activity (GO:0009055), Molecular Function: protein disulfide oxidoreductase activity (GO:0015035)	Thioredoxin (IPR005746), Thioredoxin-like fold (IPR012336), Thioredoxin domain (IPR013766), Thioredoxin, conserved site (IPR017937)
4.4	Os04g0535200	Peptidase A1 domain containing protein.	chr04	26746714	26748520	-
4.4	Os04g0535600	Vacuolar invertase, Homolog of OsINV3, Sucrose metabolism, Regulation of grain size	chr04	26765388	26771869	+	Biological Process: carbohydrate metabolic process (GO:0005975), Molecular Function: hydrolase activity, hydrolyzing O-glycosyl compounds (GO:0004553), Molecular Function: beta-fructofuranosidase activity (GO:0004564), Molecular Function: sucrose alpha-glucosidase activity (GO:0004575)	Glycosyl hydrolase, five-bladed beta-propellor domain superfamily (IPR023296), Concanavalin A-like lectin/glucanase domain superfamily (IPR013320), Glycoside hydrolase, family 32 (IPR001362), Beta-fructofuranosidase (IPR021792), Glycosyl hydrolase family 32, N-terminal (IPR013148), Glycosyl hydrolase family 32, C-terminal (IPR013189), Glycoside hydrolase, family 32, active site (IPR018053)
4.4	Os04g0537900	Seed-type vacuolar processing enzyme (VPE), Glutelin maturation	chr04	26903901	26908676	-	Biological Process: proteolysis (GO:0006508), Molecular Function: cysteine-type endopeptidase activity (GO:0004197)	Peptidase C13, legumain (IPR001096)
4.4	Os04g0538100	Elongation factor G, III and V domain containing protein.	chr04	26917910	26919741	-	Molecular Function: GTP binding (GO:0005525)	Translation elongation factor EFG/EF2, C-terminal (IPR000640), Translation elongation factor EFTu/EF1A, domain 2 (IPR004161), Translation elongation factor EFG/EF2, domain IV (IPR005517), Translation elongation/initiation factor/Ribosomal, beta-barrel (IPR009000), Elongation factor G/III/V (IPR009022), Ribosomal protein S5 domain 2-type fold, subgroup (IPR014721), Ribosomal protein S5 domain 2-ty…
4.4	Os04g0540600	Aldehyde dehydrogenase domain containing protein.	chr04	27043982	27048900	-	Biological Process: cellular aldehyde metabolic process (GO:0006081), Biological Process: metabolic process (GO:0008152), Biological Process: oxidation-reduction process (GO:0055114), Molecular Function: aldehyde dehydrogenase [NAD(P)+] activity (GO:0004030), Molecular Function: oxidoreductase activity (GO:0016491), Molecular Function: oxidoreductase activity, acting on the aldehyde or oxo group …	Aldehyde dehydrogenase NAD(P)-dependent (IPR012394), Aldehyde dehydrogenase domain (IPR015590), Aldehyde/histidinol dehydrogenase (IPR016161), Aldehyde dehydrogenase, N-terminal (IPR016162), Aldehyde dehydrogenase, C-terminal (IPR016163)
4.4	Os04g0542200	Similar to H0501D11.7 protein.	chr04	27154339	27158799	-	Biological Process: transmembrane transport (GO:0055085)	Oligopeptide transporter OPT superfamily (IPR004813)
4.4	Os04g0542800	Transporter of the Copper-Nicotianamine Complex, Fe(III)-deoxymugineic acid transporter, Copper distribution, Allocation of iron	chr04	27183978	27187746	-	Biological Process: transmembrane transport (GO:0055085)	Oligopeptide transporter, OPT superfamily (IPR004813)
4.4	Os04g0543600	Amino acid/polyamine transporter I family protein.	chr04	27214115	27218840	-	Biological Process: amino acid transmembrane transport (GO:0003333), Biological Process: transport (GO:0006810), Biological Process: transmembrane transport (GO:0055085), Cellular Component: membrane (GO:0016020), Molecular Function: amino acid transmembrane transporter activity (GO:0015171)	Amino acid/polyamine transporter I (IPR002293), Amino acid permease domain (IPR004841), Cationic amino acid transporter (IPR015606)
4.4	Os04g0543700	Similar to Serine proteinase (Fragment).	chr04	27222677	27226323	+	Biological Process: proteolysis (GO:0006508), Biological Process: negative regulation of catalytic activity (GO:0043086), Cellular Component: cell wall (GO:0005618), Cellular Component: membrane (GO:0016020), Molecular Function: serine-type endopeptidase activity (GO:0004252), Molecular Function: identical protein binding (GO:0042802)	Peptidase S8/S53, subtilisin/kexin/sedolisin (IPR000209), Protease-associated domain, PA (IPR003137), Proteinase inhibitor I9, subtilisin propeptide (IPR010259), Peptidase S8A, DUF1034 C-terminal (IPR010435), Peptidase S8, subtilisin-related (IPR015500), Peptidase S8, subtilisin, Asp-active site (IPR023827), Peptidase S8, subtilisin, Ser-active site (IPR023828)
4.4	Os04g0543900	Similar to glutamic dehydrogenase1.	chr04	27233362	27236577	+	Biological Process: cellular amino acid metabolic process (GO:0006520), Biological Process: oxidation-reduction process (GO:0055114), Molecular Function: oxidoreductase activity (GO:0016491)	Glutamate/phenylalanine/leucine/valine dehydrogenase, dimerisation domain (IPR006097)
5.1	Os05g0160600	Peptidase cysteine/serine, trypsin-like domain containing protein.	chr05	3561007	3570684	-	Molecular Function: catalytic activity (GO:0003824)	Peptidase cysteine/serine, trypsin-like (IPR009003)
5.1	Os05g0161400	Peptidase, trypsin-like serine and cysteine domain containing protein.	chr05	3614640	3619081	+	Molecular Function: catalytic activity (GO:0003824)	Peptidase cysteine/serine, trypsin-like (IPR009003)
5.1	Os05g0162000	Similar to Peroxidase (Fragment).	chr05	3645962	3648067	-
5.1	Os05g0163000	Arginyl-tRNA synthetase, class Ic family protein.	chr05	3690011	3697450	+	Biological Process: tRNA aminoacylation for protein translation (GO:0006418), Biological Process: arginyl-tRNA aminoacylation (GO:0006420), Cellular Component: cytoplasm (GO:0005737), Molecular Function: nucleotide binding (GO:0000166), Molecular Function: aminoacyl-tRNA ligase activity (GO:0004812), Molecular Function: arginine-tRNA ligase activity (GO:0004814), Molecular Function: ATP binding (…	Arginyl-tRNA synthetase, class Ia (IPR001278), Aminoacyl-tRNA synthetase, class I, conserved site (IPR001412), Arginyl tRNA synthetase, class Ia, N-terminal (IPR005148), DALR anticodon binding (IPR008909), Aminoacyl-tRNA synthetase, class 1a, anticodon-binding (IPR009080), Rossmann-like alpha/beta/alpha sandwich fold (IPR014729), Arginyl-tRNA synthetase, class Ia, core (IPR015945)
5.1	Os05g0163700	Similar to Acyl-coenzyme A oxidase 4, peroxisomal (EC 1.3.3.6) (AOX 4) (Short- chain acyl-CoA oxidase) (SAOX) (AtCX4) (G6p) (AtG6).	chr05	3730639	3735239	-	Biological Process: metabolic process (GO:0008152), Biological Process: oxidation-reduction process (GO:0055114), Molecular Function: acyl-CoA dehydrogenase activity (GO:0003995), Molecular Function: oxidoreductase activity, acting on the CH-CH group of donors (GO:0016627), Molecular Function: flavin adenine dinucleotide binding (GO:0050660)	Acyl-CoA dehydrogenase, conserved site (IPR006089), Acyl-CoA oxidase/dehydrogenase, type 1 (IPR006090), Acyl-CoA oxidase/dehydrogenase, central domain (IPR006091), Acyl-CoA dehydrogenase, N-terminal (IPR006092), Acyl-CoA dehydrogenase/oxidase C-terminal (IPR009075), Acyl-CoA dehydrogenase/oxidase (IPR009100), Acyl-CoA dehydrogenase/oxidase, N-terminal (IPR013786)
5.1	Os05g0169000	Similar to Thioredoxin-like protein.	chr05	4136117	4139260	-	Biological Process: glycerol ether metabolic process (GO:0006662), Biological Process: cell redox homeostasis (GO:0045454), Molecular Function: electron carrier activity (GO:0009055), Molecular Function: protein disulfide oxidoreductase activity (GO:0015035)	Thioredoxin (IPR005746), Thioredoxin-like fold (IPR012336), Thioredoxin domain (IPR013766), Thioredoxin, conserved site (IPR017937)
5.3	Os05g0373900	Similar to Eukaryotic peptide chain release factor subunit 1 (eRF1) (Eukaryotic release factor 1) (TB3-1) (Cl1 protein).	chr05	18016742	18020353	+	Biological Process: translational termination (GO:0006415), Cellular Component: cytoplasm (GO:0005737), Molecular Function: translation release factor activity, codon specific (GO:0016149)	Peptide chain release factor eRF1/aRF1 (IPR004403), eRF1 domain 1/Pelota-like (IPR005140), eRF1 domain 2 (IPR005141), eRF1 domain 3 (IPR005142), Peptide Chain Release Factor eRF1/aRF1, N-terminal (IPR024049)
5.3	Os05g0374000	Hypothetical protein.	chr05	18020712	18039129	-
5.3	Os05g0374600	Heat shock protein DnaJ, N-terminal domain containing protein.	chr05	18052645	18056393	+	Biological Process: protein folding (GO:0006457), Molecular Function: binding (GO:0005488), Molecular Function: protein binding (GO:0005515), Molecular Function: heat shock protein binding (GO:0031072), Molecular Function: unfolded protein binding (GO:0051082)	Heat shock protein DnaJ, N-terminal (IPR001623), Heat shock protein DnaJ (IPR003095), Tetratricopeptide-like helical (IPR011990), Tetratricopeptide repeat-containing (IPR013026), Heat shock protein DnaJ, conserved site (IPR018253), Tetratricopeptide repeat (IPR019734)
5.3	Os05g0375100	Similar to Hexokinase-10.	chr05	18075301	18081280	-	Biological Process: carbohydrate metabolic process (GO:0005975), Biological Process: glycolysis (GO:0006096), Molecular Function: hexokinase activity (GO:0004396), Molecular Function: ATP binding (GO:0005524), Molecular Function: phosphotransferase activity, alcohol group as acceptor (GO:0016773)	Hexokinase (IPR001312), Hexokinase, conserved site (IPR019807), Hexokinase, N-terminal (IPR022672), Hexokinase, C-terminal (IPR022673)
5.4	Os05g0475400	Similar to Alanine:glyoxylate aminotransferase-like protein (Fragment).	chr05	23356169	23358450	-	Molecular Function: catalytic activity (GO:0003824), Molecular Function: transaminase activity (GO:0008483), Molecular Function: pyridoxal phosphate binding (GO:0030170)
5.5	Os05g0568300	Similar to 50S ribosomal protein L12, chloroplast precursor (CL12).	chr05	28299369	28300093	-	Biological Process: translation (GO:0006412), Cellular Component: intracellular (GO:0005622), Cellular Component: ribosome (GO:0005840), Molecular Function: structural constituent of ribosome (GO:0003735)	Ribosomal protein L7/L12 (IPR000206), Ribosomal protein L7/L12, oligomerisation (IPR008932), Ribosomal protein L7/L12, C-terminal (IPR013823), Ribosomal protein L7/L12, C-terminal/adaptor protein ClpS-like (IPR014719)
5.5	Os05g0568900	Similar to Protease Do-like 1, chloroplast precursor (EC 3.4.21.-).	chr05	28315242	28318639	-	Biological Process: proteolysis (GO:0006508), Molecular Function: catalytic activity (GO:0003824), Molecular Function: serine-type endopeptidase activity (GO:0004252), Molecular Function: protein binding (GO:0005515)	Peptidase S1/S6, chymotrypsin/Hap (IPR001254), PDZ/DHR/GLGF (IPR001478), Peptidase S1C, HrtA/DegP2/Q/S (IPR001940), Peptidase cysteine/serine, trypsin-like (IPR009003)
5.5	Os05g0573200	Similar to Isocitrate dehydrogenase (Fragment).	chr05	28547571	28551291	+	Biological Process: isocitrate metabolic process (GO:0006102), Biological Process: oxidation-reduction process (GO:0055114), Molecular Function: magnesium ion binding (GO:0000287), Molecular Function: isocitrate dehydrogenase (NADP+) activity (GO:0004450), Molecular Function: oxidoreductase activity, acting on the CH-OH group of donors, NAD or NADP as acceptor (GO:0016616), Molecular Function: NA…	Isocitrate dehydrogenase NADP-dependent, eukaryotic-type (IPR004790), Isocitrate/isopropylmalate dehydrogenase, conserved site (IPR019818), Isopropylmalate dehydrogenase-like domain (IPR024084)
5.5	Os05g0573700	Similar to Ketol-acid reductoisomerase.	chr05	28579255	28580858	-	Biological Process: branched chain family amino acid biosynthetic process (GO:0009082), Biological Process: oxidation-reduction process (GO:0055114), Molecular Function: ketol-acid reductoisomerase activity (GO:0004455), Molecular Function: oxidoreductase activity (GO:0016491), Molecular Function: oxidoreductase activity, acting on the CH-OH group of donors, NAD or NADP as acceptor (GO:0016616), …	Acetohydroxy acid isomeroreductase C-terminal (IPR000506), 6-phosphogluconate dehydrogenase, C-terminal-like (IPR008927), Acetohydroxy acid isomeroreductase (IPR013023), Dehydrogenase, multihelical (IPR013328)
5.5	Os05g0574400	Similar to Malate dehydrogenase.	chr05	28617700	28621468	-	Biological Process: carbohydrate metabolic process (GO:0005975), Biological Process: malate metabolic process (GO:0006108), Biological Process: cellular carbohydrate metabolic process (GO:0044262), Biological Process: oxidation-reduction process (GO:0055114), Molecular Function: nucleotide binding (GO:0000166), Molecular Function: catalytic activity (GO:0003824), Molecular Function: oxidoreductas…	Lactate/malate dehydrogenase, N-terminal (IPR001236), Malate dehydrogenase, active site (IPR001252), L-lactate/malate dehydrogenase (IPR001557), Malate dehydrogenase, type 1 (IPR010097), Lactate dehydrogenase/glycoside hydrolase, family 4, C-terminal (IPR015955), NAD(P)-binding domain (IPR016040), Lactate/malate dehydrogenase, C-terminal (IPR022383)
5.5	Os05g0575300	Similar to Translation initiation factor IF-2.	chr05	28654730	28661347	+	Biological Process: translational initiation (GO:0006413), Molecular Function: translation initiation factor activity (GO:0003743), Molecular Function: GTPase activity (GO:0003924), Molecular Function: GTP binding (GO:0005525)	Protein synthesis factor, GTP-binding (IPR000795), Small GTP-binding protein domain (IPR005225), Translation initiation factor IF-2, N-terminal (IPR006847), Translation initiation factor IF- 2 (IPR015760)
5.5	Os05g0579900	Similar to 10A19I.11.	chr05	28864061	28868837	+
5.5	Os05g0580000	Chloroplastic/amyloplastic ADP-glucose pyrophosphorylase large subunit, Starch synthesis in the early stage of developing endosperm, Stem starch accumulation	chr05	28871794	28877277	-	Biological Process: glycogen biosynthetic process (GO:0005978), Biological Process: biosynthetic process (GO:0009058), Molecular Function: glucose-1-phosphate adenylyltransferase activity (GO:0008878), Molecular Function: nucleotidyltransferase activity (GO:0016779)	Nucleotide-diphospho-sugar transferases (IPR029044), Trimeric LpxA-like superfamily (IPR011004), Glucose-1-phosphate adenylyltransferase (IPR011831), Nucleotidyl transferase domain (IPR005835), ADP-glucose pyrophosphorylase, conserved site (IPR005836)
5.5	Os05g0582500	Peptidase S10, serine carboxypeptidase domain containing protein.	chr05	28995973	28997546	+	Biological Process: proteolysis (GO:0006508), Molecular Function: serine-type carboxypeptidase activity (GO:0004185)	Peptidase S10, serine carboxypeptidase (IPR001563), Peptidase S10, serine carboxypeptidase, active site (IPR018202)
5.5	Os05g0582600	Peptidase S10, serine carboxypeptidase family protein.	chr05	29000212	29002044	+	Biological Process: proteolysis (GO:0006508), Molecular Function: serine-type carboxypeptidase activity (GO:0004185)	Peptidase S10, serine carboxypeptidase (IPR001563), Peptidase S10, serine carboxypeptidase, active site (IPR018202)
5.5	Os05g0582800	Peptidase S10, serine carboxypeptidase family protein.	chr05	29004127	29005828	+	Biological Process: proteolysis (GO:0006508), Molecular Function: serine-type carboxypeptidase activity (GO:0004185)	Peptidase S10, serine carboxypeptidase (IPR001563), Peptidase S10, serine carboxypeptidase, active site (IPR018202)
5.5	Os05g0586500	Amino acid transporter, transmembrane family protein.	chr05	29221474	29224468	+		Amino acid transporter, transmembrane (IPR013057)
5.5	Os05g0589200	RNA polymerase sigma factor, region 2 domain containing protein.	chr05	29341476	29344660	+	Biological Process: transcription initiation, DNA-dependent (GO:0006352), Biological Process: regulation of transcription, DNA-dependent (GO:0006355), Molecular Function: DNA binding (GO:0003677), Molecular Function: sequence-specific DNA binding transcription factor activity (GO:0003700), Molecular Function: sigma factor activity (GO:0016987)	RNA polymerase sigma-70 region 3 (IPR007624), RNA polymerase sigma-70 region 2 (IPR007627), Winged helix-turn-helix transcription repressor DNA-binding (IPR011991), RNA polymerase sigma factor, region 3/4 (IPR013324), RNA polymerase sigma factor, region 2 (IPR013325)
5.5	Os05g0590000	Peptidase A1 domain containing protein.	chr05	29379785	29381499	-	Biological Process: proteolysis (GO:0006508), Molecular Function: aspartic-type endopeptidase activity (GO:0004190)	Peptidase A1 (IPR001461), Peptidase aspartic, active site (IPR001969), Peptidase aspartic, catalytic (IPR009007), Peptidase aspartic (IPR021109)
5.5	Os05g0591400	Control of plant biomass and spikelet number	chr05	29455559	29457153	+		Heat shock protein 70 family (IPR013126), Heat shock protein 70, conserved site (IPR018181)
5.5	Os05g0592100	Peptidase S14, ClpP family protein.	chr05	29495935	29499457	-	Biological Process: proteolysis (GO:0006508), Molecular Function: serine-type endopeptidase activity (GO:0004252)	Peptidase S14, ClpP (IPR001907), Peptidase S14/S49 (IPR023562)
5.5	Os05g0592600	Translation initiation factor 2 related domain containing protein.	chr05	29528780	29534681	-	Molecular Function: GTPase activity (GO:0003924), Molecular Function: GTP binding (GO:0005525)	Protein synthesis factor, GTP-binding (IPR000795), Translation elongation factor EFTu/EF1A, domain 2 (IPR004161), Small GTP-binding protein domain (IPR005225), Translation elongation/initiation factor/Ribosomal, beta-barrel (IPR009000), Translation initiation factor IF- 2 (IPR015760), Translation initiation factor IF- 2, domain 3 (IPR023115)
5.5	Os05g0593900	Similar to C13 endopeptidase NP1 precursor.	chr05	29579051	29580572	-	Biological Process: proteolysis (GO:0006508), Molecular Function: cysteine-type endopeptidase activity (GO:0004197)	Peptidase C13, legumain (IPR001096)
5.5	Os05g0596000	Peptidase A1 domain containing protein.	chr05	29688450	29690396	+	Biological Process: proteolysis (GO:0006508), Molecular Function: aspartic-type endopeptidase activity (GO:0004190)	Peptidase A1 (IPR001461), Peptidase aspartic, catalytic (IPR009007), Peptidase aspartic (IPR021109)
6.1	Os06g0133000	Granule-bound starch synthase, Synthesis of amylose in endosperm	chr06	1765622	1770574	+	Molecular Function: glycogen (starch) synthase activity (GO:0004373)	Bacterial/plant glycogen synthase (IPR011835), Starch synthase, catalytic domain (IPR013534), Glycosyl transferase, family 1 (IPR001296)
6.1	Os06g0133800	Similar to Transferase.	chr06	1808969	1812083	-	Biological Process: metabolic process (GO:0008152), Molecular Function: catalytic activity (GO:0003824), Molecular Function: transketolase activity (GO:0004802)	Transketolase, N-terminal (IPR005474), Transketolase-like, pyrimidine-binding domain (IPR005475), Transketolase, C-terminal (IPR005476), Transketolase, bacterial-like (IPR005478), Transketolase, C-terminal/Pyruvate-ferredoxin oxidoreductase, domain II (IPR009014), Transketolase-like, C-terminal (IPR015941)
6.1	Os06g0133900	5-enolpyruvylshikimate-3-phosphate synthase	chr06	1816266	1819747	+	Molecular Function: catalytic activity (GO:0003824), Molecular Function: 3-phosphoshikimate 1-carboxyvinyltransferase activity (GO:0003866), Molecular Function: transferase activity, transferring alkyl or aryl (other than methyl) groups (GO:0016765)	3-phosphoshikimate 1-carboxyvinyltransferase (IPR006264), RNA 3'-terminal phosphate cyclase/enolpyruvate transferase, alpha/beta (IPR013792), Enolpyruvate transferase domain (IPR001986), 3-phosphoshikimate 1-carboxyvinyltransferase, conserved site (IPR023193)
6.1	Os06g0134000	Similar to 40S ribosomal protein S20.	chr06	1820113	1822028	-	Biological Process: translation (GO:0006412), Cellular Component: intracellular (GO:0005622), Cellular Component: ribosome (GO:0005840), Cellular Component: small ribosomal subunit (GO:0015935), Molecular Function: RNA binding (GO:0003723), Molecular Function: structural constituent of ribosome (GO:0003735)	Ribosomal protein S10 (IPR001848), Ribosomal protein S10, eukaryotic/archaeal (IPR005729), Ribosomal protein S10, conserved site (IPR018268)
6.1	Os06g0136600	Similar to Enolase 1 (EC 4.2.1.11) (2-phosphoglycerate dehydratase 1) (2-phospho- D-glycerate hydro-lyase 1).	chr06	1931305	1936376	-	Biological Process: glycolysis (GO:0006096), Cellular Component: phosphopyruvate hydratase complex (GO:0000015), Molecular Function: magnesium ion binding (GO:0000287), Molecular Function: phosphopyruvate hydratase activity (GO:0004634)	Enolase (IPR000941), Enolase, conserved site (IPR020809), Enolase, C-terminal (IPR020810), Enolase, N-terminal (IPR020811)
6.1	Os06g0136800	Peptidase S14, ClpP family protein.	chr06	1949464	1953284	+	Biological Process: proteolysis (GO:0006508), Molecular Function: serine-type endopeptidase activity (GO:0004252)	Peptidase S14, ClpP (IPR001907), Peptidase S14/S49 (IPR023562)
6.2	Os06g0175800	Similar to Cystathionine beta-lyase, chloroplast precursor (EC 4.4.1.8) (CBL) (Beta-cystathionase) (Cysteine lyase).	chr06	3823021	3827326	+	Biological Process: cellular amino acid metabolic process (GO:0006520), Biological Process: 'de novo' L-methionine biosynthetic process (GO:0071266), Molecular Function: catalytic activity (GO:0003824), Molecular Function: cystathionine beta-lyase activity (GO:0004121), Molecular Function: pyridoxal phosphate binding (GO:0030170)
6.2	Os06g0175900	Similar to Cytochrome b-c1 complex subunit 8.	chr06	3828103	3830152	+	Molecular Function: ubiquinol-cytochrome-c reductase activity (GO:0008121)
6.2	Os06g0177000	Similar to Cytochrome b-c1 complex subunit 8.	chr06	3866159	3868208	+	Molecular Function: ubiquinol-cytochrome-c reductase activity (GO:0008121)
6.3	Os06g0228500	Amino acid transporter, transmembrane domain containing protein.	chr06	6678245	6680823	+		Amino acid transporter, transmembrane (IPR013057)
6.3	Os06g0228600	Similar to Amino acid carrier.	chr06	6682437	6685947	-		Amino acid transporter, transmembrane (IPR013057)
6.3	Os06g0228800	Amino acid transporter, transmembrane domain containing protein.	chr06	6691064	6695063	-		Amino acid transporter, transmembrane (IPR013057)
6.3	Os06g0229000	Similar to FtsH protease (VAR2) (Zinc dependent protease).	chr06	6701280	6701973	-	Biological Process: proteolysis (GO:0006508), Molecular Function: metalloendopeptidase activity (GO:0004222), Molecular Function: ATP binding (GO:0005524)	Peptidase M41 (IPR000642)
6.3	Os06g0229800	Soluble starch synthase II-3, Endosperm starch synthesis, Determination of the type of amylopectin structure of starch grain	chr06	6748398	6753302	+	Molecular Function: glycogen (starch) synthase activity (GO:0004373)	Bacterial/plant glycogen synthase (IPR011835), Starch synthase, catalytic domain (IPR013534)
6.3	Os06g0232200	Similar to Fructokinase-2.	chr06	6842811	6848488	+	Biological Process: D-ribose metabolic process (GO:0006014), Molecular Function: ribokinase activity (GO:0004747), Molecular Function: phosphotransferase activity, alcohol group as acceptor (GO:0016773)	Ribokinase (IPR002139), Carbohydrate/puine kinase, PfkB, conserved site (IPR002173), Carbohydrate/purine kinase (IPR011611)
6.3	Os06g0234100	Peptidase S1C, HrtA/DegP2/Q/S family protein.	chr06	6980036	6986313	+	Biological Process: proteolysis (GO:0006508), Molecular Function: catalytic activity (GO:0003824), Molecular Function: serine-type endopeptidase activity (GO:0004252), Molecular Function: protein binding (GO:0005515)	Peptidase S1/S6, chymotrypsin/Hap (IPR001254), PDZ/DHR/GLGF (IPR001478), Peptidase S1C, HrtA/DegP2/Q/S (IPR001940), Peptidase cysteine/serine, trypsin-like (IPR009003), Serine endopeptidase DegP2 (IPR015724)
6.3	Os06g0237600	Haem peroxidase family protein.	chr06	7157777	7158879	-	Biological Process: response to oxidative stress (GO:0006979), Biological Process: oxidation-reduction process (GO:0055114), Molecular Function: peroxidase activity (GO:0004601), Molecular Function: heme binding (GO:0020037)	Plant peroxidase (IPR000823), Haem peroxidase, plant/fungal/bacterial (IPR002016), Haem peroxidase (IPR010255), Peroxidases heam-ligand binding site (IPR019793), Peroxidase, active site (IPR019794)
6.5	Os06g0553100	Similar to Heat stress transcription factor C-2b.	chr06	20998086	20998850	-	Biological Process: regulation of transcription, DNA-dependent (GO:0006355), Cellular Component: nucleus (GO:0005634), Molecular Function: sequence-specific DNA binding transcription factor activity (GO:0003700), Molecular Function: sequence-specific DNA binding (GO:0043565)	Heat shock factor (HSF)-type, DNA-binding (IPR000232), Winged helix-turn-helix transcription repressor DNA-binding (IPR011991)
7.1	Os07g0192300	Heat shock protein DnaJ, N-terminal domain containing protein.	chr07	4978007	4981651	-	Molecular Function: heat shock protein binding (GO:0031072)	Heat shock protein DnaJ, N-terminal (IPR001623)
7.1	Os07g0195400	Phosphoacetylglucosamine mutase domain containing protein.	chr07	5179090	5182750	-	Biological Process: carbohydrate metabolic process (GO:0005975), Molecular Function: magnesium ion binding (GO:0000287), Molecular Function: phosphoacetylglucosamine mutase activity (GO:0004610), Molecular Function: intramolecular transferase activity, phosphotransferases (GO:0016868)	Alpha-D-phosphohexomutase, C-terminal (IPR005843), Alpha-D-phosphohexomutase, alpha/beta/alpha domain I (IPR005844), Alpha-D-phosphohexomutase, alpha/beta/alpha domain II (IPR005845), Alpha-D-phosphohexomutase, alpha/beta/alpha domain III (IPR005846), Alpha-D-phosphohexomutase, alpha/beta/alpha I/II/III (IPR016055), Alpha-D-phosphohexomutase, conserved site (IPR016066), Phosphoacetylglucosamine m…
7.1	Os07g0197100	Similar to Hexokinase-4, chloroplastic.	chr07	5258355	5259764	+	Biological Process: carbohydrate metabolic process (GO:0005975), Molecular Function: ATP binding (GO:0005524), Molecular Function: phosphotransferase activity, alcohol group as acceptor (GO:0016773)	Hexokinase (IPR001312), Hexokinase, C-terminal (IPR022673)
7.1	Os07g0205000	Similar to Cytochrome-C reductase 14 kDa subunit (EC 1.10.2.2) (Fragment).	chr07	5651977	5657134	+	Biological Process: mitochondrial electron transport, ubiquinol to cytochrome c (GO:0006122), Molecular Function: ubiquinol-cytochrome-c reductase activity (GO:0008121)	Cytochrome d ubiquinol oxidase, 14kDa subunit (IPR003197)
7.1	Os07g0205200	Hypothetical conserved gene.	chr07	5659654	5667026	+	Biological Process: regulation of transcription, DNA-dependent (GO:0006355), Cellular Component: nucleus (GO:0005634)	TFIID subunit, WD40-associated region (IPR007582)
7.1	Os07g0205700	Similar to Xaa-Pro dipeptidase (EC 3.4.-.-).	chr07	5691967	5699883	-	Biological Process: cellular process (GO:0009987), Molecular Function: hydrolase activity (GO:0016787)	Creatinase (IPR000587), Peptidase M24, structural domain (IPR000994)
7.1	Os07g0206400	13 kDa prolamin precursor.	chr07	5736877	5737483	+	Molecular Function: nutrient reservoir activity (GO:0045735)	Gliadin/LMW glutenin (IPR001954), Plant lipid transfer protein/seed storage/trypsin-alpha amylase inhibitor (IPR003612), Bifunctional trypsin/alpha-amylase inhibitor (IPR013771), Bifunctional inhibitor/plant lipid transfer protein/seed storage (IPR016140)
7.1	Os07g0206500	13 kDa prolamin precursor.	chr07	5741877	5742488	+	Molecular Function: nutrient reservoir activity (GO:0045735)	Gliadin/LMW glutenin (IPR001954), Plant lipid transfer protein/seed storage/trypsin-alpha amylase inhibitor (IPR003612), Bifunctional trypsin/alpha-amylase inhibitor (IPR013771), Bifunctional inhibitor/plant lipid transfer protein/seed storage (IPR016140)
7.1	Os07g0206600	Similar to Hexose transporter.	chr07	5747394	5749826	-	Biological Process: transport (GO:0006810), Biological Process: transmembrane transport (GO:0055085), Cellular Component: membrane (GO:0016020), Cellular Component: integral to membrane (GO:0016021), Molecular Function: transporter activity (GO:0005215), Molecular Function: transmembrane transporter activity (GO:0022857), Molecular Function: substrate-specific transmembrane transporter activity (…	Sugar/inositol transporter (IPR003663), General substrate transporter (IPR005828), Sugar transporter, conserved site (IPR005829), Major facilitator superfamily domain, general substrate transporter (IPR016196), Major facilitator superfamily domain (IPR020846)
7.1	Os07g0207400	Similar to RF12 protein (Fragment).	chr07	5787547	5789223	+	Biological Process: translation (GO:0006412), Cellular Component: intracellular (GO:0005622), Cellular Component: ribosome (GO:0005840), Cellular Component: small ribosomal subunit (GO:0015935), Molecular Function: RNA binding (GO:0003723), Molecular Function: structural constituent of ribosome (GO:0003735)	Ribosomal protein S5 (IPR000851), Ribosomal protein S5, C-terminal (IPR005324), Ribosomal protein S5, eukaryotic/archaeal (IPR005711), Ribosomal protein S5, N-terminal (IPR013810), Double-stranded RNA-binding-like (IPR014720), Ribosomal protein S5 domain 2-type fold, subgroup (IPR014721), Ribosomal protein S5 domain 2-type fold (IPR020568)
7.1	Os07g0208000	Similar to 40S ribosomal protein S15A.	chr07	5819764	5821777	-	Biological Process: translation (GO:0006412), Cellular Component: intracellular (GO:0005622), Cellular Component: ribosome (GO:0005840), Molecular Function: structural constituent of ribosome (GO:0003735)	Ribosomal protein S8 (IPR000630)
7.2	Os07g0480900	Similar to Cysteine protease (Fragment).	chr07	17496502	17498002	+	Biological Process: proteolysis (GO:0006508), Molecular Function: cysteine-type endopeptidase activity (GO:0004197), Molecular Function: cysteine-type peptidase activity (GO:0008234)	Peptidase, cysteine peptidase active site (IPR000169), Peptidase C1A, papain C-terminal (IPR000668), Peptidase C1A, papain (IPR013128), Proteinase inhibitor I29, cathepsin propeptide (IPR013201)
7.2	Os07g0483500	Similar to Phosphoribosyltransferase (Fragment).	chr07	17687151	17692496	-	Molecular Function: protein binding (GO:0005515)	C2 calcium-dependent membrane targeting (IPR000008), C2 calcium/lipid-binding domain, CaLB (IPR008973), Phosphoribosyltransferase C-terminal (IPR013583), C2 membrane targeting protein (IPR018029)
7.2	Os07g0485400	Similar to asparaginyl-tRNA synthetase.	chr07	17838560	17844966	+	Biological Process: tRNA aminoacylation for protein translation (GO:0006418), Biological Process: asparaginyl-tRNA aminoacylation (GO:0006421), Cellular Component: cytoplasm (GO:0005737), Molecular Function: nucleotide binding (GO:0000166), Molecular Function: aminoacyl-tRNA ligase activity (GO:0004812), Molecular Function: asparagine-tRNA ligase activity (GO:0004816), Molecular Function: ATP bin…	Aminoacyl-tRNA synthetase, class II (D/K/N) (IPR004364), Asparaginyl-tRNA synthetase, class IIb (IPR004522), Aminoacyl-tRNA synthetase, class II (D/K/N)-like (IPR018150)
7.3	Os07g0555200	Translation initiation factor 4G, Resistance to Rice tungro spherical virus	chr07	22114961	22123061	+	Molecular Function: RNA binding (GO:0003723), Molecular Function: protein binding (GO:0005515)	Armadillo-type fold (IPR016024), MIF4G-like domain superfamily (IPR016021), MIF4G-like, type 3 (IPR003890), Initiation factor eIF-4 gamma, MA3 (IPR003891)
7.4	Os07g0615800	DNA-directed RNA polymerase, M/15 kDa subunit domain containing protein.	chr07	25369462	25371807	-	Biological Process: transcription, DNA-dependent (GO:0006351), Molecular Function: nucleic acid binding (GO:0003676), Molecular Function: DNA binding (GO:0003677), Molecular Function: DNA-directed RNA polymerase activity (GO:0003899), Molecular Function: zinc ion binding (GO:0008270)	Zinc finger, TFIIS-type (IPR001222), DNA-directed RNA polymerase, M/15kDa subunit (IPR001529), DNA-directed RNA polymerase, subunit C11/M/9 (IPR012164)
7.4	Os07g0616600	Similar to 40S ribosomal protein SA (p40) (Laminin receptor homolog).	chr07	25413432	25415684	-
7.4	Os07g0616800	Sucrose synthase, Regulation of cellulose and hemicelluloses biosyntheses	chr07	25429639	25435132	+	Biological Process: sucrose metabolic process (GO:0005985), Molecular Function: sucrose synthase activity (GO:0016157)	Sucrose synthase, plant/cyanobacteria (IPR012820), Sucrose synthase (IPR000368), Glycosyl transferase, family 1 (IPR001296)
7.4	Os07g0617800	Similar to Alanine aminotransferase.	chr07	25492989	25495303	-	Biological Process: biosynthetic process (GO:0009058), Biological Process: 1-aminocyclopropane-1-carboxylate biosynthetic process (GO:0042218), Molecular Function: catalytic activity (GO:0003824), Molecular Function: transferase activity, transferring nitrogenous groups (GO:0016769), Molecular Function: 1-aminocyclopropane-1-carboxylate synthase activity (GO:0016847), Molecular Function: pyridoxa…	1-aminocyclopropane-1-carboxylate synthase (IPR001176), Aminotransferase, class I/classII (IPR004839), Pyridoxal phosphate-dependent transferase, major region, subdomain 1 (IPR015421), Pyridoxal phosphate-dependent transferase, major region, subdomain 2 (IPR015422), Pyridoxal phosphate-dependent transferase, major domain (IPR015424)
7.4	Os07g0620200	Heat shock protein DnaJ, N-terminal domain containing protein.	chr07	25636741	25639894	+	Molecular Function: heat shock protein binding (GO:0031072)	Heat shock protein DnaJ, N-terminal (IPR001623)
7.4	Os07g0621600	Non-protein coding transcript.	chr07	25691906	25692138	-
7.4	Os07g0621800	Alcohol dehydrogenase superfamily, zinc-containing protein.	chr07	25696895	25704080	-	Biological Process: oxidation-reduction process (GO:0055114), Molecular Function: nucleotide binding (GO:0000166), Molecular Function: zinc ion binding (GO:0008270), Molecular Function: oxidoreductase activity (GO:0016491)	Alcohol dehydrogenase superfamily, zinc-type (IPR002085), Alcohol dehydrogenase, zinc-type, conserved site (IPR002328), GroES-like (IPR011032), Alcohol dehydrogenase, C-terminal (IPR013149), Alcohol dehydrogenase GroES-like (IPR013154), NAD(P)-binding domain (IPR016040)
7.4	Os07g0622100	Similar to Ribosomal protein s6 RPS6-2.	chr07	25722884	25725402	+	Biological Process: translation (GO:0006412), Cellular Component: intracellular (GO:0005622), Cellular Component: ribosome (GO:0005840), Molecular Function: structural constituent of ribosome (GO:0003735)	Ribosomal protein S6e (IPR001377), Ribosomal protein S6, eukaryotic (IPR014401), Ribosomal protein S6e, conserved site (IPR018282)
7.4	Os07g0622200	3-Deoxy-D-arabino-heptulosonate 7-phosphate synthase, Chorismate biosynthesis	chr07	25726437	25730027	-	Biological Process: aromatic amino acid family biosynthetic process (GO:0009073), Molecular Function: 3-deoxy-7-phosphoheptulonate synthase activity (GO:0003849)	DAHP synthetase, class II (IPR002480)
7.4	Os07g0626100	Similar to 50S ribosomal protein L7/L12.	chr07	25930459	25931321	-	Biological Process: translation (GO:0006412), Cellular Component: intracellular (GO:0005622), Cellular Component: ribosome (GO:0005840), Molecular Function: structural constituent of ribosome (GO:0003735)	Ribosomal protein L7/L12, C-terminal (IPR013823), Ribosomal protein L7/L12, C-terminal/adaptor protein ClpS-like (IPR014719), Ribosomal protein L7/L12, chloroplast (IPR015608)
7.4	Os07g0626400	Similar to Chaperone protein dnaJ.	chr07	25940647	25943166	+	Biological Process: protein folding (GO:0006457), Molecular Function: heat shock protein binding (GO:0031072), Molecular Function: unfolded protein binding (GO:0051082)	Heat shock protein DnaJ, N-terminal (IPR001623), Heat shock protein DnaJ (IPR003095), Heat shock protein DnaJ, conserved site (IPR018253)
7.4	Os07g0626700	Similar to Peroxidase (EC 1.11.1.7).	chr07	25964660	25965948	+	Biological Process: response to oxidative stress (GO:0006979), Biological Process: oxidation-reduction process (GO:0055114), Molecular Function: peroxidase activity (GO:0004601), Molecular Function: heme binding (GO:0020037)	Haem peroxidase, plant/fungal/bacterial (IPR002016), Haem peroxidase (IPR010255)
7.4	Os07g0627000	Plastidial disproportionating enzyme1, alpha-1,4-D-glucanotransferase, Storage starch synthesis in rice endosperm	chr07	25980423	25984853	+	Biological Process: carbohydrate metabolic process (GO:0005975), Molecular Function: 4-alpha-glucanotransferase activity (GO:0004134)	Glycoside hydrolase, family 77 (IPR003385), Glycoside hydrolase superfamily (IPR017853), Glycoside hydrolase, catalytic domain (IPR013781)
7.4	Os07g0630800	Similar to Nodule-enhanced malate dehydrogenase.	chr07	26153825	26156006	-	Biological Process: carbohydrate metabolic process (GO:0005975), Biological Process: malate metabolic process (GO:0006108), Biological Process: oxidation-reduction process (GO:0055114), Molecular Function: nucleotide binding (GO:0000166), Molecular Function: catalytic activity (GO:0003824), Molecular Function: oxidoreductase activity (GO:0016491), Molecular Function: malate dehydrogenase activity…	Lactate/malate dehydrogenase, N-terminal (IPR001236), Malate dehydrogenase, active site (IPR001252), Malate dehydrogenase, type 1 (IPR010097), Lactate dehydrogenase/glycoside hydrolase, family 4, C-terminal (IPR015955), NAD(P)-binding domain (IPR016040), Lactate/malate dehydrogenase, C-terminal (IPR022383)
7.4	Os07g0632600	Heat shock protein DnaJ, N-terminal domain containing protein.	chr07	26230671	26240841	+	Molecular Function: heat shock protein binding (GO:0031072)	Heat shock protein DnaJ, N-terminal (IPR001623), Thioredoxin-like fold (IPR012336)
7.4	Os07g0636400	Similar to ribonuclease P.	chr07	26432701	26435257	+		Ribosomal protein L7Ae/L30e/S12e/Gadd45 (IPR004038)
7.4	Os07g0637100	Molecular chaperone, heat shock protein, Hsp40, DnaJ domain containing protein.	chr07	26471576	26472347	+	Molecular Function: heat shock protein binding (GO:0031072)	Heat shock protein DnaJ, N-terminal (IPR001623)
7.4	Os07g0638600	Similar to Class III peroxidase 44.	chr07	26557097	26563387	-	Biological Process: response to oxidative stress (GO:0006979), Biological Process: oxidation-reduction process (GO:0055114), Molecular Function: peroxidase activity (GO:0004601), Molecular Function: heme binding (GO:0020037)	Plant peroxidase (IPR000823), Haem peroxidase, plant/fungal/bacterial (IPR002016), Haem peroxidase (IPR010255), Peroxidases heam-ligand binding site (IPR019793), Peroxidase, active site (IPR019794)
7.4	Os07g0639000	Similar to Class III peroxidase 46.	chr07	26603637	26604964	+	Biological Process: response to oxidative stress (GO:0006979), Biological Process: oxidation-reduction process (GO:0055114), Molecular Function: peroxidase activity (GO:0004601), Molecular Function: heme binding (GO:0020037)	Plant peroxidase (IPR000823), Haem peroxidase, plant/fungal/bacterial (IPR002016), Haem peroxidase (IPR010255), Peroxidases heam-ligand binding site (IPR019793), Peroxidase, active site (IPR019794)
8.1	Os08g0161900	Molecular chaperone, heat shock protein, Hsp40, DnaJ domain containing protein.	chr08	3622755	3624999	-	Biological Process: protein folding (GO:0006457), Molecular Function: heat shock protein binding (GO:0031072), Molecular Function: unfolded protein binding (GO:0051082)	Heat shock protein DnaJ, N-terminal (IPR001623), Chaperone DnaJ, C-terminal (IPR002939), Heat shock protein DnaJ (IPR003095), HSP40/DnaJ peptide-binding (IPR008971), Heat shock protein DnaJ, conserved site (IPR018253)
9.1	Os09g0246200	Similar to DNA-directed RNA polymerase.	chr09	3456032	3467798	-	Biological Process: transcription, DNA-dependent (GO:0006351), Molecular Function: DNA binding (GO:0003677), Molecular Function: DNA-directed RNA polymerase activity (GO:0003899)	DNA-directed RNA polymerase, phage-type (IPR002092), DNA-directed RNA polymerase, helix hairpin domain (IPR024075)
9.2	Os09g0375000	Enolase (EC 4.2.1.11) (Fragment).	chr09	12540619	12544907	-	Biological Process: glycolysis (GO:0006096), Cellular Component: phosphopyruvate hydratase complex (GO:0000015), Molecular Function: magnesium ion binding (GO:0000287), Molecular Function: phosphopyruvate hydratase activity (GO:0004634)	Enolase (IPR000941), Enolase, conserved site (IPR020809), Enolase, C-terminal (IPR020810), Enolase, N-terminal (IPR020811)
9.2	Os09g0376900	Similar to Potassium transporter 13 (AtPOT13) (AtKT5).	chr09	12662824	12667523	-	Biological Process: potassium ion transmembrane transport (GO:0071805), Cellular Component: membrane (GO:0016020), Molecular Function: potassium ion transmembrane transporter activity (GO:0015079)	K+ potassium transporter (IPR003855)
9.2	Os09g0362500	Peptidase M1, membrane alanine aminopeptidase family protein.	chr09	11843850	11851259	+	Biological Process: proteolysis (GO:0006508), Molecular Function: metallopeptidase activity (GO:0008237), Molecular Function: zinc ion binding (GO:0008270)	Peptidase M1, alanine aminopeptidase/leukotriene A4 hydrolase (IPR001930), Peptidase M1, membrane alanine aminopeptidase, N-terminal (IPR014782)
9.2	Os09g0367700	Tau class glutathione S-transferase, Tolerance against sheath blight disease	chr09	12120384	12121335	-	Molecular Function: protein binding (GO:0005515)	Thioredoxin-like superfamily (IPR036249), Glutathione S-transferase, C-terminal domain superfamily (IPR036282), Glutathione Transferase family (IPR040079), Glutathione S-transferase, N-terminal (IPR004045), Glutathione S-transferase, C-terminal-like (IPR010987)
9.2	Os09g0370300	Iron-sulfur subunit of succinate dehydrogenase	chr09	12295674	12296730	-	Biological Process: tricarboxylic acid cycle (GO:0006099), Biological Process: oxidation-reduction process (GO:0055114), Molecular Function: electron transfer activity (GO:0009055), Molecular Function: oxidoreductase activity (GO:0016491), Molecular Function: iron-sulfur cluster binding (GO:0051536), Molecular Function: 2 iron, 2 sulfur cluster binding (GO:0051537)	Beta-grasp domain superfamily (IPR012675), 2Fe-2S ferredoxin-like superfamily (IPR036010), Alpha-helical ferredoxin (IPR009051), Succinate dehydrogenase/fumarate reductase iron-sulphur protein (IPR004489), Succinate dehydogenase/fumarate reductase N-terminal (IPR025192), 4Fe-4S ferredoxin-type, iron-sulphur binding domain (IPR017896), 2Fe-2S ferredoxin, iron-sulphur binding site (IPR006058), 4Fe-…
9.2	Os09g0378300	Similar to Leucyl-tRNA synthetase, cytoplasmic (EC 6.1.1.4) (Leucine--tRNA ligase) (LeuRS).	chr09	12730781	12735642	-	Biological Process: tRNA aminoacylation for protein translation (GO:0006418), Biological Process: leucyl-tRNA aminoacylation (GO:0006429), Cellular Component: cytoplasm (GO:0005737), Molecular Function: nucleotide binding (GO:0000166), Molecular Function: aminoacyl-tRNA ligase activity (GO:0004812), Molecular Function: leucine-tRNA ligase activity (GO:0004823), Molecular Function: ATP binding (GO…	Aminoacyl-tRNA synthetase, class I, conserved site (IPR001412), Aminoacyl-tRNA synthetase, class Ia (IPR002300), Leucyl-tRNA synthetase, class Ia, archaeal/eukaryotic cytosolic (IPR004493), Valyl/Leucyl/Isoleucyl-tRNA synthetase, class Ia, editing domain (IPR009008), Aminoacyl-tRNA synthetase, class 1a, anticodon-binding (IPR009080), Valyl/Leucyl/Isoleucyl-tRNA synthetase, class I, anticodon-bind…
10.1	Os10g0481300	Similar to Glutathione S-transferase, N-terminal domain containing protein, expressed.	chr10	18145792	18149595	-	Molecular Function: protein binding (GO:0005515)	Glutathione S-transferase, N-terminal (IPR004045), Glutathione S-transferase, C-terminal (IPR004046), Glutathione S-transferase, C-terminal-like (IPR010987), Thioredoxin-like fold (IPR012336), Glutathione S-transferase/chloride channel, C-terminal (IPR017933)
10.1	Os10g0484400	Ribosomal protein L18/L5 domain containing protein.	chr10	18301439	18304745	-
10.1	Os10g0486600	Dim1 homolog, Member of the thioredoxin (TRX) superfamily, Early seedling development, Pollen tube elongation	chr10	18411516	18414285	+	Biological Process: mRNA splicing, via spliceosome (GO:0000398), Cellular Component: U4/U6 x U5 tri-snRNP complex (GO:0046540)	Thioredoxin-like superfamily (IPR036249), Dim1 family (IPR004123)
10.1	Os10g0494200	Similar to N-acetyl-gamma-glutamyl-phosphate reductase.	chr10	18773314	18777390	+	Biological Process: cellular amino acid metabolic process (GO:0006520), Biological Process: arginine biosynthetic process (GO:0006526), Biological Process: cellular amino acid biosynthetic process (GO:0008652), Biological Process: oxidation-reduction process (GO:0055114), Cellular Component: cytoplasm (GO:0005737), Molecular Function: nucleotide binding (GO:0000166), Molecular Function: N-acetyl-…	Semialdehyde dehydrogenase, NAD-binding (IPR000534), N-acetyl-gamma-glutamyl-phosphate reductase, type 1 (IPR000706), Semialdehyde dehydrogenase, dimerisation domain (IPR012280), NAD(P)-binding domain (IPR016040), N-acetyl-gamma-glutamyl-phosphate reductase, active site (IPR023013)
10.1	Os10g0495600	Similar to DNA-directed RNA polymerase.	chr10	18857871	18869428	-	Biological Process: transcription, DNA-dependent (GO:0006351), Cellular Component: nucleus (GO:0005634), Molecular Function: DNA binding (GO:0003677), Molecular Function: DNA-directed RNA polymerase activity (GO:0003899), Molecular Function: ribonucleoside binding (GO:0032549)	DNA-directed RNA polymerase, subunit 2, domain 6 (IPR007120), RNA polymerase Rpb2, domain 2 (IPR007642), RNA polymerase, beta subunit, protrusion (IPR007644), RNA polymerase Rpb2, domain 3 (IPR007645), RNA polymerase I, Rpa2 specific (IPR009674), DNA-directed RNA polymerase, subunit 2 (IPR015712)
10.1	Os10g0500500	Similar to 30S Ribosomal protein S18.	chr10	19084294	19087629	+	Biological Process: translation (GO:0006412), Cellular Component: intracellular (GO:0005622), Cellular Component: ribosome (GO:0005840), Molecular Function: structural constituent of ribosome (GO:0003735)	Ribosomal protein S18 (IPR001648)
10.1	Os10g0500700	Glutaredoxin, Drought stress response	chr10	19096820	19100471	+	Biological Process: cell redox homeostasis (GO:0045454), Molecular Function: electron carrier activity (GO:0009055), Molecular Function: protein disulfide oxidoreductase activity (GO:0015035)	Thioredoxin-like superfamily (IPR036249), Monothiol glutaredoxin-related (IPR004480), Thioredoxin domain (IPR013766), Glutaredoxin (IPR002109), Glutaredoxin, PICOT-like (IPR033658)
10.2	Os10g0536600	Plant peroxidase domain containing protein.	chr10	20895706	20895936	+	Biological Process: response to oxidative stress (GO:0006979), Biological Process: oxidation-reduction process (GO:0055114), Molecular Function: peroxidase activity (GO:0004601), Molecular Function: heme binding (GO:0020037)	Plant peroxidase (IPR000823), Haem peroxidase, plant/fungal/bacterial (IPR002016), Haem peroxidase (IPR010255)
10.2	Os10g0536700	Similar to Peroxidase 1.	chr10	20900132	20902329	+	Biological Process: response to oxidative stress (GO:0006979), Biological Process: oxidation-reduction process (GO:0055114), Molecular Function: peroxidase activity (GO:0004601), Molecular Function: heme binding (GO:0020037)	Plant peroxidase (IPR000823), Haem peroxidase, plant/fungal/bacterial (IPR002016), Haem peroxidase (IPR010255), Peroxidases heam-ligand binding site (IPR019793), Peroxidase, active site (IPR019794)
10.2	Os10g0537300	Conserved hypothetical protein.	chr10	20929638	20934582	-
10.2	Os10g0537800	Peptidase aspartic, catalytic domain containing protein.	chr10	20956884	20958287	+	Biological Process: proteolysis (GO:0006508), Molecular Function: aspartic-type endopeptidase activity (GO:0004190)	Peptidase A1 (IPR001461), Peptidase aspartic, catalytic (IPR009007), Peptidase aspartic (IPR021109)
10.2	Os10g0538200	Peptidase aspartic, catalytic domain containing protein.	chr10	20971240	20972640	+	Biological Process: proteolysis (GO:0006508), Molecular Function: aspartic-type endopeptidase activity (GO:0004190)	Peptidase A1 (IPR001461), Peptidase aspartic, catalytic (IPR009007), Peptidase aspartic (IPR021109)
10.2	Os10g0539900	Tonoplast monosaccharide transpoter, Vacuolar sugar transport	chr10	21048303	21052558	+	Biological Process: transport (GO:0006810), Biological Process: transmembrane transport (GO:0055085), Cellular Component: membrane (GO:0016020), Cellular Component: integral to membrane (GO:0016021), Molecular Function: transporter activity (GO:0005215), Molecular Function: transmembrane transporter activity (GO:0022857), Molecular Function: substrate-specific transmembrane transporter activity (…	Sugar/inositol transporter (IPR003663), General substrate transporter (IPR005828), Sugar transporter, conserved site (IPR005829), Major facilitator superfamily domain, general substrate transporter (IPR016196), Major facilitator superfamily domain (IPR020846)
10.2	Os10g0543800	Similar to Glutathione S-transferase GST 11 (EC 2.5.1.18).	chr10	21231593	21233093	-	Molecular Function: protein binding (GO:0005515)	Glutathione S-transferase, N-terminal (IPR004045), Glutathione S-transferase, C-terminal (IPR004046), Glutathione S-transferase, C-terminal-like (IPR010987), Thioredoxin-like fold (IPR012336), Glutathione S-transferase/chloride channel, C-terminal (IPR017933)
10.3	Os10g0569200	Six-bladed beta-propeller, TolB-like domain containing protein.	chr10	22563367	22567751	-	Biological Process: translational initiation (GO:0006413), Molecular Function: nucleotide binding (GO:0000166), Molecular Function: nucleic acid binding (GO:0003676), Molecular Function: RNA binding (GO:0003723), Molecular Function: translation initiation factor activity (GO:0003743), Molecular Function: protein binding (GO:0005515)	RNA recognition motif domain (IPR000504), Translation initiation factor eIF-3b (IPR011400), Nucleotide-binding, alpha-beta plait (IPR012677), Translation initiation factor 2A, beta propellor-like domain (IPR013979), WD40/YVTN repeat-like-containing domain (IPR015943)
10.3	Os10g0571200	Similar to Pyruvate kinase isozyme G, chloroplast (EC 2.7.1.40) (Fragment).	chr10	22640923	22646792	+	Biological Process: glycolysis (GO:0006096), Molecular Function: magnesium ion binding (GO:0000287), Molecular Function: catalytic activity (GO:0003824), Molecular Function: pyruvate kinase activity (GO:0004743), Molecular Function: potassium ion binding (GO:0030955)	Pyruvate kinase (IPR001697), Pyruvate kinase-like, insert domain (IPR011037), Pyruvate kinase, barrel (IPR015793), Pyruvate kinase, alpha/beta (IPR015794), Pyruvate kinase, C-terminal (IPR015795), Pyruvate kinase, beta-barrel insert domain (IPR015806), Pyruvate/Phosphoenolpyruvate kinase (IPR015813), Pyruvate kinase, active site (IPR018209)
10.3	Os10g0577700	CS domain containing protein.	chr10	23032206	23034966	+	Molecular Function: shikimate kinase activity (GO:0004765), Molecular Function: ATP binding (GO:0005524)	Shikimate kinase (IPR000623), CS-like domain (IPR007052), HSP20-like chaperone (IPR008978), CS domain (IPR017447)
11.4	Os11g0168200	Ribosomal large subunit protein L3B, Regulation of leaf morphology and plant architecture	chr11	3294155	3297022	+	Biological Process: translation (GO:0006412), Molecular Function: structural constituent of ribosome (GO:0003735), Cellular Component: intracellular (GO:0005622), Cellular Component: ribosome (GO:0005840)
11.4	Os11g0169200	Amino acid transporter, transmembrane domain containing protein.	chr11	3342973	3344506	-
11.4	Os11g0171300	Fructose-bisphosphate aldolase, chloroplast precursor (EC 4.1.2.13) (ALDP).	chr11	3488768	3491609	-	Biological Process: glycolysis (GO:0006096), Biological Process: metabolic process (GO:0008152), Molecular Function: catalytic activity (GO:0003824), Molecular Function: fructose-bisphosphate aldolase activity (GO:0004332)
11.4	Os11g0175400	Plant neutral invertase family protein.	chr11	3739630	3743522	-	Molecular Function: catalytic activity (GO:0003824)
11.4	Os11g0184600	Similar to Aspartic proteinase Asp1.	chr11	4287928	4291230	+	Biological Process: proteolysis (GO:0006508), Molecular Function: aspartic-type endopeptidase activity (GO:0004190)
11.4	Os11g0184800	Nucellin-like protein, Aspartic protease 1, Regulation of distinct caryopses development in different branches, Negative regulation of transcriptional inhibitor of auxin biosynthesis	chr11	4295162	4297455	+	Biological Process: proteolysis (GO:0006508), Molecular Function: aspartic-type endopeptidase activity (GO:0004190)
11.6	Os11g0522900	Peptidase S10, serine carboxypeptidase family protein.	chr11	18831750	18835479	+	Biological Process: proteolysis (GO:0006508), Molecular Function: serine-type carboxypeptidase activity (GO:0004185)	Peptidase S10, serine carboxypeptidase (IPR001563), Peptidase S10, serine carboxypeptidase, active site (IPR018202)
11.6	Os11g0538900	Similar to Citrate synthase.	chr11	19649312	19655845	+	Biological Process: tricarboxylic acid cycle (GO:0006099), Biological Process: cellular carbohydrate metabolic process (GO:0044262), Molecular Function: citrate (Si)-synthase activity (GO:0004108), Molecular Function: transferase activity, transferring acyl groups, acyl groups converted into alkyl on transfer (GO:0046912)	Citrate synthase-like (IPR002020), Citrate synthase, eukaryotic (IPR010109), Citrate synthase-like, core (IPR016141), Citrate synthase-like, large alpha subdomain (IPR016142), Citrate synthase active site (IPR019810)
11.6	Os11g0539800	Similar to Xaa-Pro aminopeptidase 1.	chr11	19709715	19716079	-	Biological Process: cellular process (GO:0009987)	Peptidase M24, structural domain (IPR000994), Peptidase M24B, X-Pro dipeptidase/aminopeptidase P, conserved site (IPR001131)
11.6	Os11g0540100	Similar to Xaa-Pro aminopeptidase 2 (EC 3.4.11.9).	chr11	19723041	19734418	-	Biological Process: cellular process (GO:0009987), Molecular Function: hydrolase activity (GO:0016787)	Creatinase (IPR000587), Peptidase M24, structural domain (IPR000994)
11.6	Os11g0545300	Similar to Topoisomerase 6 subunit A-like protein.	chr11	20063595	20074615	+
11.6	Os11g0552000	Similar to Tyrosine/nicotianamine aminotransferases family protein.	chr11	20525553	20530015	-	Biological Process: cellular amino acid metabolic process (GO:0006520), Biological Process: biosynthetic process (GO:0009058), Biological Process: 1-aminocyclopropane-1-carboxylate biosynthetic process (GO:0042218), Molecular Function: catalytic activity (GO:0003824), Molecular Function: transaminase activity (GO:0008483), Molecular Function: transferase activity, transferring nitrogenous groups …	1-aminocyclopropane-1-carboxylate synthase (IPR001176), Aminotransferases, class-I, pyridoxal-phosphate-binding site (IPR004838), Aminotransferase, class I/classII (IPR004839), Tyrosine/nicotianamine aminotransferase (IPR005958), Pyridoxal phosphate-dependent transferase, major region, subdomain 1 (IPR015421), Pyridoxal phosphate-dependent transferase, major domain (IPR015424)
11.6	Os11g0578100	Heat shock protein DnaJ, N-terminal domain containing protein.	chr11	21806096	21809288	+	Biological Process: protein folding (GO:0006457), Molecular Function: heat shock protein binding (GO:0031072), Molecular Function: unfolded protein binding (GO:0051082)	Heat shock protein DnaJ, N-terminal (IPR001623), Heat shock protein DnaJ (IPR003095), Heat shock protein DnaJ, conserved site (IPR018253), Domain of unknown function DUF3444 (IPR024593)
11.6	Os11g0578500	Heat shock protein DnaJ family protein.	chr11	21839186	21843540	+	Biological Process: protein folding (GO:0006457), Molecular Function: heat shock protein binding (GO:0031072), Molecular Function: unfolded protein binding (GO:0051082)	Heat shock protein DnaJ, N-terminal (IPR001623), Heat shock protein DnaJ (IPR003095), Heat shock protein DnaJ, conserved site (IPR018253)
11.6	Os11g0585700	Similar to 50S ribosomal protein L4.	chr11	22139918	22143513	+	Biological Process: translation (GO:0006412), Cellular Component: ribosome (GO:0005840), Molecular Function: structural constituent of ribosome (GO:0003735)	Ribosomal protein L4/L1e (IPR002136), Ribosomal protein L4/L1e, bacterial-type (IPR013005), Ribosomal protein L4 domain (IPR023574)
11.6	Os11g0588300	Similar to Glutathione transferase AtGST 10 (EC 2.5.1.18).	chr11	22305918	22310081	+	Molecular Function: protein binding (GO:0005515)	Glutathione S-transferase, N-terminal (IPR004045), Glutathione S-transferase, C-terminal-like (IPR010987), Thioredoxin-like fold (IPR012336), Glutathione S-transferase/chloride channel, C-terminal (IPR017933)
11.6	Os11g0592900	Thioredoxin domain 2 containing protein.	chr11	22566058	22568588	-	Biological Process: cell redox homeostasis (GO:0045454)	Thioredoxin-like fold (IPR012336), Thioredoxin domain (IPR013766)
12.1	Os12g0165900	Hypothetical conserved gene.	chr12	3338061	3344342	+	Biological Process: transport (GO:0006810), Cellular Component: nuclear pore (GO:0005643)	Peptidase S59, nucleoporin (IPR007230)
12.1	Os12g0166000	Conserved hypothetical protein.	chr12	3346937	3352763	+
12.1	Os12g0167900	Ribosomal protein L3A	chr12	3429223	3431766	+	Biological Process: translation (GO:0006412), Molecular Function: structural constituent of ribosome (GO:0003735), Cellular Component: intracellular (GO:0005622), Cellular Component: ribosome (GO:0005840)	Ribosomal protein L3 (IPR000597), Translation protein, beta-barrel domain (IPR009000), Ribosomal protein L3, conserved site (IPR019926)
12.1	Os12g0169600	Similar to Fructose-bisphosphate aldolase.	chr12	3542861	3544916	+	Biological Process: glycolysis (GO:0006096), Biological Process: metabolic process (GO:0008152), Molecular Function: catalytic activity (GO:0003824), Molecular Function: fructose-bisphosphate aldolase activity (GO:0004332)	Fructose-bisphosphate aldolase, class-I (IPR000741), Aldolase-type TIM barrel (IPR013785)
12.1	Os12g0176800	Similar to Heterochromatin protein (Fragment).	chr12	3885396	3889693	-	Molecular Function: GTPase activity (GO:0003924), Molecular Function: GTP binding (GO:0005525)	Protein synthesis factor, GTP-binding (IPR000795), Translation elongation factor EFTu/EF1A, domain 2 (IPR004161), Translation elongation/initiation factor/Ribosomal, beta-barrel (IPR009000), Translation elongation factor EF1A/initiation factor IF2gamma, C-terminal (IPR009001), Translation initiation factor 2, gamma subunit, C-terminal (IPR015256)
12.1	Os12g0177500	Peptidase A1 domain containing protein.	chr12	3932583	3935899	+	Biological Process: proteolysis (GO:0006508), Molecular Function: aspartic-type endopeptidase activity (GO:0004190)	Peptidase A1 (IPR001461), Peptidase aspartic, active site (IPR001969), Peptidase aspartic, catalytic (IPR009007), Peptidase aspartic (IPR021109)
12.1	Os12g0178000	Similar to Aldehyde dehydrogenase family protein, expressed.	chr12	3952789	3955835	+	Biological Process: cellular aldehyde metabolic process (GO:0006081), Biological Process: metabolic process (GO:0008152), Biological Process: oxidation-reduction process (GO:0055114), Molecular Function: aldehyde dehydrogenase [NAD(P)+] activity (GO:0004030), Molecular Function: oxidoreductase activity (GO:0016491), Molecular Function: oxidoreductase activity, acting on the aldehyde or oxo group …	Aldehyde dehydrogenase NAD(P)-dependent (IPR012394), Aldehyde dehydrogenase domain (IPR015590), Aldehyde/histidinol dehydrogenase (IPR016161), Aldehyde dehydrogenase, N-terminal (IPR016162), Aldehyde dehydrogenase, C-terminal (IPR016163)
12.1	Os12g0178100	Haem peroxidase family protein.	chr12	3955981	3959805	-	Biological Process: response to oxidative stress (GO:0006979), Biological Process: oxidation-reduction process (GO:0055114), Molecular Function: peroxidase activity (GO:0004601), Molecular Function: heme binding (GO:0020037)	Haem peroxidase, plant/fungal/bacterial (IPR002016), Plant ascorbate peroxidase (IPR002207), Haem peroxidase (IPR010255), Peroxidases heam-ligand binding site (IPR019793)
12.1	Os12g0178200	Similar to Thylakoid-bound ascorbate peroxidase (EC 1.11.1.11) (Fragment).	chr12	3960528	3964001	-	Biological Process: response to oxidative stress (GO:0006979), Biological Process: oxidation-reduction process (GO:0055114), Molecular Function: peroxidase activity (GO:0004601), Molecular Function: heme binding (GO:0020037)	Haem peroxidase, plant/fungal/bacterial (IPR002016), Plant ascorbate peroxidase (IPR002207), Haem peroxidase (IPR010255), Peroxidases heam-ligand binding site (IPR019793)
12.1	Os12g0180400	Similar to DNA-directed RNA polymerase II 8.2 kDa polypeptide.	chr12	4051769	4054373	+	Biological Process: transcription, DNA-dependent (GO:0006351), Biological Process: regulation of transcription, DNA-dependent (GO:0006355), Molecular Function: DNA binding (GO:0003677), Molecular Function: DNA-directed RNA polymerase activity (GO:0003899), Molecular Function: zinc ion binding (GO:0008270)	RNA polymerase, subunit N/RPB10 (IPR000268), Homeodomain-related (IPR012287), RNA polymerases, subunit N, zinc binding site (IPR020789), RNA polymerase subunit RPB10 (IPR023580)
12.1	Os12g0181600	Amino acid transporter, transmembrane domain containing protein.	chr12	4144620	4146619	-		Amino acid transporter, transmembrane (IPR013057)
12.1	Os12g0182200	Similar to Dihydrolipoamide S-acetyltransferase.	chr12	4171993	4176907	-	Biological Process: metabolic process (GO:0008152), Molecular Function: transferase activity, transferring acyl groups (GO:0016746)	Biotin/lipoyl attachment (IPR000089), 2-oxoacid dehydrogenase acyltransferase, catalytic domain (IPR001078), 2-oxo acid dehydrogenase, lipoyl-binding site (IPR003016), E3 binding (IPR004167), Single hybrid motif (IPR011053), Chloramphenicol acetyltransferase-like domain (IPR023213)
12.1	Os12g0183100	Similar to Branched chain alpha-keto acid dehydrogenase E1-alpha subunit (Fragment).	chr12	4209290	4213068	+	Biological Process: metabolic process (GO:0008152), Molecular Function: oxidoreductase activity, acting on the aldehyde or oxo group of donors, disulfide as acceptor (GO:0016624)	Dehydrogenase, E1 component (IPR001017)
12.3	Os12g0528400	Glutathione synthetase	chr12	20838481	20843212	+	Biological Process: glutathione biosynthetic process (GO:0006750), Molecular Function: glutathione synthase activity (GO:0004363), Molecular Function: ATP binding (GO:0005524), Molecular Function: ligase activity (GO:0016874)	Glutathione synthase, N-terminal, eukaryotic (IPR014049), Glutathione synthase, alpha-helical (IPR014042), Glutathione synthase, substrate-binding domain superfamily (IPR037013), Pre-ATP-grasp domain superfamily (IPR016185), Glutathione synthase, C-terminal, eukaryotic (IPR014709), Glutathione synthase (IPR005615), Glutathione synthase, substrate-binding domain (IPR004887)
12.3	Os12g0530100	Similar to Peroxidase 24 precursor (EC 1.11.1.7) (Atperox P24) (ATP47).	chr12	20890100	20899533	-	Biological Process: response to oxidative stress (GO:0006979), Biological Process: oxidation-reduction process (GO:0055114), Molecular Function: peroxidase activity (GO:0004601), Molecular Function: heme binding (GO:0020037)	Plant peroxidase (IPR000823), Haem peroxidase, plant/fungal/bacterial (IPR002016), Haem peroxidase (IPR010255), Peroxidases heam-ligand binding site (IPR019793)
12.3	Os12g0533700	Phenylalanyl-tRNA synthetase, class IIc, mitochondrial domain containing protein.	chr12	21220798	21225582	+	Biological Process: tRNA aminoacylation for protein translation (GO:0006418), Biological Process: phenylalanyl-tRNA aminoacylation (GO:0006432), Biological Process: tRNA processing (GO:0008033), Biological Process: tRNA aminoacylation (GO:0043039), Cellular Component: cytoplasm (GO:0005737), Molecular Function: tRNA binding (GO:0000049), Molecular Function: nucleotide binding (GO:0000166), Molecu…	Phenylalanyl-tRNA synthetase (IPR002319), Phenylalanyl-tRNA synthetase, class IIc, mitochondrial (IPR004530), Phenylalanyl-tRNA synthetase, beta subunit, ferrodoxin-fold anticodon-binding (IPR005121), Aminoacyl-tRNA synthetase, class II (IPR006195)
12.3	Os12g0534000	Similar to Dehydroquinate dehydratase/shikimate:NADP oxidoreductase (EC 4.2.1.10) (EC 1.1.1.25).	chr12	21230590	21232506	-	Molecular Function: nucleotide binding (GO:0000166)	Quinate/shikimate 5-dehydrogenase/glutamyl-tRNA reductase (IPR006151), NAD(P)-binding domain (IPR016040)
12.3	Os12g0540900	Similar to Tryptophanyl-tRNA synthetase (EC 6.1.1.2) (Tryptophan--tRNA ligase) (TrpRS).	chr12	21625455	21629669	-	Biological Process: tRNA aminoacylation for protein translation (GO:0006418), Biological Process: tryptophanyl-tRNA aminoacylation (GO:0006436), Cellular Component: cytoplasm (GO:0005737), Molecular Function: nucleotide binding (GO:0000166), Molecular Function: aminoacyl-tRNA ligase activity (GO:0004812), Molecular Function: tryptophan-tRNA ligase activity (GO:0004830), Molecular Function: ATP bi…	Aminoacyl-tRNA synthetase, class I, conserved site (IPR001412), Aminoacyl-tRNA synthetase, class Ic (IPR002305), Tryptophanyl-tRNA synthetase (IPR002306), Rossmann-like alpha/beta/alpha sandwich fold (IPR014729)
12.3	Os12g0541500	Similar to Elongation factor Ts.	chr12	21660665	21663938	+	Biological Process: translational elongation (GO:0006414), Cellular Component: intracellular (GO:0005622), Molecular Function: RNA binding (GO:0003723), Molecular Function: translation elongation factor activity (GO:0003746)	Translation elongation factor EFTs/EF1B (IPR001816), Ribosomal protein S1, RNA-binding domain (IPR003029), Nucleic acid-binding, OB-fold (IPR012340), Nucleic acid-binding, OB-fold-like (IPR016027), RNA-binding domain, S1 (IPR022967)
12.4	Os12g0623500	Similar to Cationic amino acid transporter-like protein.	chr12	26621211	26626093	-	Biological Process: amino acid transmembrane transport (GO:0003333), Biological Process: transport (GO:0006810), Biological Process: transmembrane transport (GO:0055085), Cellular Component: membrane (GO:0016020), Molecular Function: amino acid transmembrane transporter activity (GO:0015171)	Amino acid/polyamine transporter I (IPR002293), Amino acid permease domain (IPR004841), Cationic amino acid transporter (IPR015606)

## Sheet: Supplementary Table3
MQTL	RAP-ID	Description	Chromosome	Start	End	Strand	GO	InterPro
1.1	Os01g0159400	Similar to Acyl-coenzyme A oxidase 4, peroxisomal (EC 1.3.3.6) (AOX 4) (Short- chain acyl-CoA oxidase) (SAOX) (AtCX4) (G6p) (AtG6).	chr01	3108117	3113940	-	Biological Process: metabolic process (GO:0008152), Biological Process: oxidation-reduction process (GO:0055114), Molecular Function: acyl-CoA dehydrogenase activity (GO:0003995), Molecular Function: oxidoreductase activity, acting on the CH-CH group of donors (GO:0016627), Molecular Function: flavin adenine dinucleotide binding (GO:0050660)
1.1	Os01g0159600	Early methionine (Em)-like protein, Late embryogenesis abundant (LEA) protein	chr01	3124369	3125331	-
1.2	Os01g0248400	Similar to Isocitrate dehydrogenase (Fragment).	chr01	8170309	8175903	+	Biological Process: isocitrate metabolic process (GO:0006102), Biological Process: oxidation-reduction process (GO:0055114), Molecular Function: magnesium ion binding (GO:0000287), Molecular Function: isocitrate dehydrogenase (NADP+) activity (GO:0004450), Molecular Function: oxidoreductase activity, acting on the CH-OH group of donors, NAD or NADP as acceptor (GO:0016616), Molecular Function: NA…	Isocitrate dehydrogenase NADP-dependent, eukaryotic-type (IPR004790), Isocitrate/isopropylmalate dehydrogenase, conserved site (IPR019818), Isopropylmalate dehydrogenase-like domain (IPR024084)
1.2	Os01g0249300	Lg106-like family protein.	chr01	8212469	8215133	-		Endosulphine (IPR006760)
1.2	Os01g0256500	Similar to ZnI.	chr01	8546065	8546869	-
1.2	Os01g0256900	Similar to SmX6 protein.	chr01	8570880	8574555	-		Like-Sm ribonucleoprotein (LSM) domain (IPR001163), Like-Sm ribonucleoprotein (LSM) domain, eukaryotic/archaea-type (IPR006649), Like-Sm ribonucleoprotein (LSM)-related domain (IPR010920)
1.3	Os01g0361700	Conserved hypothetical protein.	chr01	14742684	14743148	-
1.3	Os01g0374000	Similar to Glutathione S-transferase I (EC 2.5.1.18) (GST-I) (GST-29) (GST class- phi).	chr01	15410788	15412081	+	Molecular Function: protein binding (GO:0005515)
1.4	Os01g0594500	Conserved hypothetical protein.	chr01	23291659	23292661	-
1.5	Os01g0658700	Glycoside hydrolase-type carbohydrate-binding, subgroup domain containing protein.	chr01	26791783	26795761	-	Biological Process: carbohydrate metabolic process (GO:0005975), Molecular Function: catalytic activity (GO:0003824), Molecular Function: isomerase activity (GO:0016853), Molecular Function: carbohydrate binding (GO:0030246)
1.5	Os01g0659200	Subunit E isoform 1 of vacuolar H<sup>+</sup>-ATPase, Endomembrane luminal pH homeostasis, Dense vesicle-mediated proglutelin vacuolar trafficking	chr01	26811872	26816519	+	Biological Process: proton transmembrane transport (GO:1902600), Molecular Function: proton-transporting ATPase activity, rotational mechanism (GO:0046961), Cellular Component: proton-transporting two-sector ATPase complex, catalytic domain (GO:0033178)
1.5	Os01g0723400	NADP-malic enzyme, Splicing variant	chr01	30166017	30171643	+	Biological Process: oxidation-reduction process (GO:0055114), Molecular Function: malic enzyme activity (GO:0004470), Molecular Function: malate dehydrogenase (decarboxylating) (NAD+) activity (GO:0004471), Molecular Function: NAD binding (GO:0051287)	Malic oxidoreductase (IPR001891), Malic enzyme, N-terminal domain (IPR012301), NAD(P)-binding domain (IPR016040), Malic enzyme, NAD-binding (IPR012302), Malic enzyme, conserved site (IPR015884)
1.5	Os01g0726400	MADS box transcription factor, Regulation of floral organ identity	chr01	30278399	30280577	-	Biological Process: regulation of transcription, DNA-templated (GO:0006355), Molecular Function: DNA binding (GO:0003677), Molecular Function: sequence-specific DNA binding transcription factor activity (GO:0003700), Molecular Function: protein dimerization activity (GO:0046983), Cellular Component: nucleus (GO:0005634)	Transcription factor, MADS-box (IPR002100), Transcription factor, K-box (IPR002487)
1.5	Os01g0726700	Conserved hypothetical protein.	chr01	30293943	30296540	+
1.5	Os01g0728700	Protein of unknown function DUF1264 family protein.	chr01	30386907	30387873	-		Protein of unknown function DUF1264 (IPR010686)
1.5	Os01g0733500	Similar to Dehydration-induced protein RD22-like protein 1.	chr01	30589859	30592513	+		BURP (IPR004873)
2.1	Os02g0152400	Rubisco small subunit 1, Reguration of Rubisco catalytic activity	chr02	2874951	2876254	+		Ribulose bisphosphate carboxylase, small chain (IPR024681), Ribulose bisphosphate carboxylase small chain, domain (IPR000894)
2.2	Os02g0287000	Similar to 40S ribosomal protein S3a (CYC07 protein).	chr02	10822643	10825665	-	Biological Process: translation (GO:0006412), Cellular Component: intracellular (GO:0005622), Cellular Component: ribosome (GO:0005840), Molecular Function: structural constituent of ribosome (GO:0003735)	Ribosomal protein S3Ae (IPR001593), Ribosomal protein S3Ae, conserved site (IPR018281)
2.3	Os02g0454300	Conserved hypothetical protein.	chr02	15033424	15034425	-
2.3	Os02g0478700	Ribosomal protein S27.	chr02	16445679	16447357	+	Biological Process: translation (GO:0006412), Cellular Component: intracellular (GO:0005622), Cellular Component: ribosome (GO:0005840), Molecular Function: structural constituent of ribosome (GO:0003735)	Ribosomal protein S27e (IPR000592), Ribosomal protein, zinc-binding domain (IPR011332), Ribosomal protein S27e, zinc-binding domain (IPR023407)
2.4	Os02g0575800	Aldose-1-epimerase domain containing protein.	chr02	22102488	22105007	+	Biological Process: carbohydrate metabolic process (GO:0005975), Biological Process: hexose metabolic process (GO:0019318), Molecular Function: catalytic activity (GO:0003824), Molecular Function: isomerase activity (GO:0016853), Molecular Function: carbohydrate binding (GO:0030246)	Aldose 1-epimerase (IPR008183), Glycoside hydrolase-type carbohydrate-binding (IPR011013), Glycoside hydrolase-type carbohydrate-binding, subgroup (IPR014718), Aldose 1-epimerase, subgroup (IPR015443)
3.1	Os03g0154700	Similar to 40S ribosomal protein S9.	chr03	2986050	2989232	+	Biological Process: translation (GO:0006412), Cellular Component: intracellular (GO:0005622), Cellular Component: small ribosomal subunit (GO:0015935), Molecular Function: RNA binding (GO:0003723), Molecular Function: structural constituent of ribosome (GO:0003735), Molecular Function: rRNA binding (GO:0019843)	Ribosomal protein S4/S9, N-terminal (IPR001912), RNA-binding S4 (IPR002942), Ribosomal protein S4/S9, eukaryotic/archaeal (IPR005710), Ribosomal protein S4, conserved site (IPR018079), Ribosomal protein S4/S9 (IPR022801)
3.1	Os03g0159600	Similar to Rab28 protein.	chr03	3184496	3185936	-		Seed maturation protein (IPR007011)
3.1	Os03g0161800	Aci-reductone-dioxygenase-like protein, Metabolism of methionine and ethylene in response to abiotic stresses	chr03	3338349	3341034	+	Biological Process: L-methionine salvage from methylthioadenosine (GO:0019509), Biological Process: oxidation-reduction process (GO:0055114), Molecular Function: acireductone dioxygenase [iron(II)-requiring] activity (GO:0010309), Molecular Function: oxidoreductase activity (GO:0016491)	RmlC-like jelly roll fold (IPR014710), RmlC-like cupin domain superfamily (IPR011051), Acireductone dioxygenase ARD family (IPR004313), 1,2-dihydroxy-3-keto-5-methylthiopentene dioxygenase, eukaryotes (IPR027496)
3.3	Os03g0285900	Similar to Splicing factor RSZ33.	chr03	9852813	9856006	-	Molecular Function: nucleotide binding (GO:0000166), Molecular Function: nucleic acid binding (GO:0003676), Molecular Function: zinc ion binding (GO:0008270)	RNA recognition motif domain (IPR000504), Zinc finger, CCHC-type (IPR001878), Nucleotide-binding, alpha-beta plait (IPR012677), Zinc finger, CCHC retroviral-type (IPR013084)
3.3	Os03g0293000	Similar to DnaJ domain containing protein, expressed.	chr03	10206161	10208503	+		Thioredoxin-like fold (IPR012336)
3.3	Os03g0300400	Jasmonate inducible pathogenesis-related class 10 protein, Self-defense against biotic and abiotic stresses	chr03	10562231	10563277	+	Biological Process: defense response (GO:0006952), Biological Process: abscisic acid-activated signaling pathway (GO:0009738), Molecular Function: protein phosphatase inhibitor activity (GO:0004864), Molecular Function: abscisic acid binding (GO:0010427), Molecular Function: signaling receptor activity (GO:0038023)	START-like domain superfamily (IPR023393), Bet v I type allergen (IPR024949), Bet v I/Major latex protein (IPR000916)
3.5	Os03g0418000	Similar to Basic endochitinase 2 precursor (EC 3.2.1.14).	chr03	17390820	17391862	+	Biological Process: carbohydrate metabolic process (GO:0005975), Biological Process: chitin catabolic process (GO:0006032), Biological Process: cell wall macromolecule catabolic process (GO:0016998), Molecular Function: chitinase activity (GO:0004568), Molecular Function: chitin binding (GO:0008061)	Glycoside hydrolase, family 19, catalytic (IPR000726), Chitin-binding, type 1 (IPR001002), Glycoside hydrolase, family 19 (IPR016283), Chitin-binding, type 1, conserved site (IPR018371), Lysozyme-like domain (IPR023346)
3.6	Os03g0586800	Similar to Lysyl-tRNA synthetase (EC 6.1.1.6) (Lysine--tRNA ligase) (LysRS).	chr03	21665280	21673555	-
3.7	Os03g0722500	Glycoside hydrolase, family 17 protein.	chr03	29312736	29315802	+	Biological Process: carbohydrate metabolic process (GO:0005975), Molecular Function: catalytic activity (GO:0003824), Molecular Function: hydrolase activity, hydrolyzing O-glycosyl compounds (GO:0004553), Molecular Function: cation binding (GO:0043169)	Glycoside hydrolase, family 17 (IPR000490), Glycoside hydrolase, subgroup, catalytic domain (IPR013781), Glycoside hydrolase, superfamily (IPR017853)
3.8	Os03g0786100	Glycolate oxidase, Photorespiratory enzyme, Strong regulation over photosynthesis, Feed-back inhibition on Rubisco activase	chr03	32628790	32632431	+	Biological Process: oxidation-reduction process (GO:0055114), Molecular Function: catalytic activity (GO:0003824), Molecular Function: FMN binding (GO:0010181), Molecular Function: oxidoreductase activity (GO:0016491)	Alpha-hydroxy acid dehydrogenase, FMN-dependent (IPR012133), Aldolase-type TIM barrel (IPR013785), FMN-dependent dehydrogenase (IPR000262), FMN-dependent alpha-hydroxy acid dehydrogenase, active site (IPR008259)
4.4	Os04g0531100	Small C2-domain protein consisting of a single C2 domain, Phloem protein, Signaling pathway involving Ca<sup>2+</sup> ions, Defense response	chr04	26558962	26561236	+		C2 domain (IPR000008)
4.4	Os04g0531900	Short-chain dehydrogenase/reductase SDR domain containing protein.	chr04	26590627	26592402	-	Biological Process: metabolic process (GO:0008152), Molecular Function: nucleotide binding (GO:0000166), Molecular Function: oxidoreductase activity (GO:0016491)	Short-chain dehydrogenase/reductase SDR (IPR002198), Glucose/ribitol dehydrogenase (IPR002347), NAD(P)-binding domain (IPR016040)
4.4	Os04g0538400	Similar to Nodulin 21 (N-21).	chr04	26931464	26932639	-		Domain of unknown function DUF125, transmembrane (IPR008217)
5.4	Os05g0474600	Similar to Aldose reductase-related protein (EC 1.1.1.21).	chr05	23292351	23300467	+	Biological Process: oxidation-reduction process (GO:0055114), Molecular Function: oxidoreductase activity (GO:0016491)
5.5	Os05g0567600	Similar to SANT/MYB protein.	chr05	28253508	28255090	+	Molecular Function: DNA binding (GO:0003677), Molecular Function: protein binding (GO:0005515)	SANT domain, DNA binding (IPR001005), Homeodomain-like (IPR009057), MYB-like (IPR017877)
5.5	Os05g0589600	Similar to Nuclear RNA binding protein B (Fragment).	chr05	29355978	29359193	+		Hyaluronan/mRNA-binding protein (IPR006861), Stm1, N-terminal (IPR019084)
6.5	Os06g0553200	Similar to Meiosis 5.	chr06	21006766	21008156	-
7.1	Os07g0198300	Bifunctional inhibitor/plant lipid transfer protein/seed storage domain containing protein.	chr07	5313828	5318057	+	Biological Process: lipid transport (GO:0006869)	Plant lipid transfer protein/seed storage/trypsin-alpha amylase inhibitor (IPR003612), Plant lipid transfer protein/hydrophobic protein, helical domain (IPR013770), Bifunctional inhibitor/plant lipid transfer protein/seed storage (IPR016140)
7.1	Os07g0211800	Protein of unknown function DUF1749 family protein.	chr07	6108059	6115481	-		Protein of unknown function DUF1749 (IPR013744)
7.1	Os07g0213800	Similar to Allergenic protein.	chr07	6244163	6244880	-	Biological Process: type I hypersensitivity (GO:0016068), Cellular Component: extracellular space (GO:0005615), Molecular Function: serine-type endopeptidase inhibitor activity (GO:0004867)	Cereal allergen/alpha-amylase inhibitor, rice-type (IPR002411), Plant lipid transfer protein/seed storage/trypsin-alpha amylase inhibitor (IPR003612), Cereal seed allergen/trypsin and alpha-amylase inhibitor, conserved site (IPR006105), Cereal seed allergen/grain softness/trypsin and alpha-amylase inhibitor (IPR006106), Bifunctional trypsin/alpha-amylase inhibitor (IPR013771), Bifunctional inhibi…
7.1	Os07g0214300	16-kDa alpha-amylase/trypsin inhibitor, Seed storage protein, Allergen protein, Regulation of grain weight and seed quality	chr07	6258917	6259662	-	Molecular Function: serine-type endopeptidase inhibitor activity (GO:0004867)	Bifunctional inhibitor/plant lipid transfer protein/seed storage helical domain superfamily (IPR036312), Cereal seed allergen/grain softness/trypsin and alpha-amylase inhibitor (IPR006106), Cereal allergen/alpha-amylase inhibitor, rice-type (IPR002411), Bifunctional inhibitor/plant lipid transfer protein/seed storage helical domain (IPR016140), Cereal seed allergen/trypsin and alpha-amylase inhib…
7.3	Os07g0553700	Similar to Light induced protein like.	chr07	22046017	22048220	+		Uncharacterised protein family UPF0041 (IPR005336)
7.4	Os07g0615500	Protein of unknown function DUF581 family protein.	chr07	25363573	25364560	-		Protein of unknown function DUF581 (IPR007650)
7.4	Os07g0616500	Similar to (S)-2-hydroxy-acid oxidase, peroxisomal (EC 1.1.3.15) (Glycolate oxidase) (GOX) (Short chain alpha-hydroxy acid oxidase).	chr07	25408400	25413093	+	Biological Process: metabolic process (GO:0008152), Biological Process: oxidation-reduction process (GO:0055114), Molecular Function: catalytic activity (GO:0003824), Molecular Function: FMN binding (GO:0010181), Molecular Function: oxidoreductase activity (GO:0016491)	FMN-dependent dehydrogenase (IPR000262), FMN-dependent alpha-hydroxy acid dehydrogenase, active site (IPR008259), Alpha-hydroxy acid dehydrogenase, FMN-dependent (IPR012133), Aldolase-type TIM barrel (IPR013785)
7.4	Os07g0616800	Sucrose synthase, Regulation of cellulose and hemicelluloses biosyntheses	chr07	25429639	25435132	+	Biological Process: sucrose metabolic process (GO:0005985), Molecular Function: sucrose synthase activity (GO:0016157)	Sucrose synthase, plant/cyanobacteria (IPR012820), Sucrose synthase (IPR000368), Glycosyl transferase, family 1 (IPR001296)
7.4	Os07g0634400	HAD-superfamily hydrolase, subfamily IA, variant 3 domain containing protein.	chr07	26327405	26329772	-	Biological Process: metabolic process (GO:0008152), Molecular Function: catalytic activity (GO:0003824), Molecular Function: hydrolase activity (GO:0016787)	Haloacid dehalogenase-like hydrolase (IPR005834), HAD-superfamily hydrolase, subfamily IA, variant 3 (IPR006402), Pyrimidine 5-nucleotidase (IPR010237), HAD-like domain (IPR023214)
8.1	Os08g0161500	Alpha/beta hydrolase fold-1 domain containing protein.	chr08	3596518	3601575	-
8.1	Os08g0162800	Acyl-CoA-binding protein , Stress response	chr08	3698349	3700499	-	Molecular Function: fatty-acyl-CoA binding (GO:0000062)	FERM/acyl-CoA-binding protein, 3-helical bundle (IPR014352), Acyl-CoA-binding protein, ACBP (IPR000582), Acyl-CoA-binding protein, ACBP, conserved site (IPR022408)
9.1	Os09g0245500	Isopenicillin N synthase domain containing protein.	chr09	3404388	3407886	-	Biological Process: oxidation-reduction process (GO:0055114), Molecular Function: iron ion binding (GO:0005506), Molecular Function: oxidoreductase activity (GO:0016491), Molecular Function: oxidoreductase activity, acting on paired donors, with incorporation or reduction of molecular oxygen, 2-oxoglutarate as one donor, and incorporation of one atom each of oxygen into both donors (GO:0016706)	Isopenicillin N synthase (IPR002283), Oxoglutarate/iron-dependent oxygenase (IPR005123)
9.1	Os09g0249700	Protein phosphatase 2A A subunit (Phosphatase 2A regulatory A subunit).	chr09	3758081	3764491	-	Molecular Function: binding (GO:0005488), Molecular Function: protein binding (GO:0005515)	HEAT (IPR000357), Armadillo-like helical (IPR011989), Armadillo-type fold (IPR016024), HEAT, type 2 (IPR021133)
10.1	Os10g0492600	Similar to Tonoplast membrane integral protein ZmTIP3-1.	chr10	18701151	18702537	+	Biological Process: transport (GO:0006810), Biological Process: water transport (GO:0006833), Biological Process: transmembrane transport (GO:0055085), Cellular Component: membrane (GO:0016020), Cellular Component: integral to membrane (GO:0016021), Molecular Function: transporter activity (GO:0005215)	Major intrinsic protein (IPR000425), Aquaporin (IPR012269), Major intrinsic protein, conserved site (IPR022357), Aquaporin-like (IPR023271)
10.3	Os10g0575700	Similar to plastid-lipid associated protein 3.	chr10	22920532	22922802	+	Cellular Component: chloroplast (GO:0009507), Molecular Function: structural molecule activity (GO:0005198)	Plastid lipid-associated protein/fibrillin conserved domain (IPR006843)
11.4	Os11g0174000	Coatomer, beta subunit domain containing protein.	chr11	3668116	3673502	-	Biological Process: intracellular protein transport (GO:0006886), Biological Process: vesicle-mediated transport (GO:0016192), Cellular Component: cytoplasm (GO:0005737), Cellular Component: membrane coat (GO:0030117), Cellular Component: COPI vesicle coat (GO:0030126), Molecular Function: structural molecule activity (GO:0005198), Molecular Function: binding (GO:0005488)
11.4	Os11g0183900	Similar to Aspartic proteinase Asp1 precursor (EC 3.4.23.-) (OsAsp1) (Nucellin- like protein).	chr11	4247310	4251570	+	Biological Process: proteolysis (GO:0006508), Molecular Function: aspartic-type endopeptidase activity (GO:0004190)
11.6	Os11g0558300	Similar to Acyl CoA synthetase (EC 6.2.1.3).	chr11	20743741	20748358	+	Biological Process: metabolic process (GO:0008152), Molecular Function: catalytic activity (GO:0003824)	AMP-dependent synthetase/ligase (IPR000873), AMP-binding, conserved site (IPR020845)
11.6	Os11g0592000	Pathogenesis-related (PR) protein, Abiotic stress response, Disease resistance	chr11	22502008	22502923	+	Biological Process: defense response to bacterium (GO:0042742), Biological Process: defense response to fungus (GO:0050832)	RlpA-like domain superfamily (IPR036908), Barwin domain (IPR001153), Barwin, conserved site (IPR018226)
11.6	Os11g0592200	Pathogenesis-related (PR) protein, Drought tolerance, Abiotic stress response, Disease resistance	chr11	22511506	22512374	+	Biological Process: defense response to bacterium (GO:0042742), Biological Process: defense response to fungus (GO:0050832)	RlpA-like domain superfamily (IPR036908), Barwin domain (IPR001153)
12.1	Os12g0178100	Haem peroxidase family protein.	chr12	3955981	3959805	-	Biological Process: response to oxidative stress (GO:0006979), Biological Process: oxidation-reduction process (GO:0055114), Molecular Function: peroxidase activity (GO:0004601), Molecular Function: heme binding (GO:0020037)	Haem peroxidase, plant/fungal/bacterial (IPR002016), Plant ascorbate peroxidase (IPR002207), Haem peroxidase (IPR010255), Peroxidases heam-ligand binding site (IPR019793)
12.3	Os12g0541500	Similar to Elongation factor Ts.	chr12	21660665	21663938	+	Biological Process: translational elongation (GO:0006414), Cellular Component: intracellular (GO:0005622), Molecular Function: RNA binding (GO:0003723), Molecular Function: translation elongation factor activity (GO:0003746)	Translation elongation factor EFTs/EF1B (IPR001816), Ribosomal protein S1, RNA-binding domain (IPR003029), Nucleic acid-binding, OB-fold (IPR012340), Nucleic acid-binding, OB-fold-like (IPR016027), RNA-binding domain, S1 (IPR022967)

## Sheet: Supplementary Table4
MQTL	RAP-ID	Description	Chromosome	Start	End	Strand	GO	InterPro
1.1	Os01g0155000	Alpha/beta hydrolase fold-3 domain containing protein.	chr01	2957166	2958439	-
1.1	Os01g0159800	Basic helix-loop-helix (bHLH) transcription factor, Mediation of seed germination, Seedling recovery from salt stress	chr01	3129106	3130722	+	Molecular Function: protein dimerization activity (GO:0046983)
1.1	Os01g0160700	Leucine-rich repeat, N-terminal domain containing protein.	chr01	3182139	3185207	+	Molecular Function: protein binding (GO:0005515)
1.3	Os01g0348900	Jacalin-related mannose-binding lectin, Salinity tolerance, Resistance to M. oryzae	chr01	13903285	13904626	-	Molecular Function: carbohydrate binding (GO:0030246)
1.3	Os01g0349800	Similar to Cytochrome P450.	chr01	13941318	13944605	+	Biological Process: oxidation-reduction process (GO:0055114), Molecular Function: iron ion binding (GO:0005506), Molecular Function: electron carrier activity (GO:0009055), Molecular Function: oxidoreductase activity, acting on paired donors, with incorporation or reduction of molecular oxygen (GO:0016705), Molecular Function: heme binding (GO:0020037)
1.4	Os01g0588400	Band 7 protein family protein.	chr01	22914602	22916173	-	Cellular Component: membrane (GO:0016020)	Band 7 protein (IPR001107), Stomatin (IPR001972)
1.4	Os01g0592500	Protein of unknown function DUF1070 family protein.	chr01	23167795	23168478	-		Arabinogalactan peptide, AGP (IPR009424)
1.4	Os01g0602400	Similar to Cytochrome P450 monooxygenase CYP72A5 (Fragment).	chr01	23673178	23675960	-	Biological Process: oxidation-reduction process (GO:0055114), Molecular Function: iron ion binding (GO:0005506), Molecular Function: electron carrier activity (GO:0009055), Molecular Function: oxidoreductase activity, acting on paired donors, with incorporation or reduction of molecular oxygen (GO:0016705), Molecular Function: heme binding (GO:0020037)	Cytochrome P450 (IPR001128), Cytochrome P450, E-class, group I (IPR002401), Cytochrome P450, conserved site (IPR017972)
1.4	Os01g0602500	Cytochrome P450 family protein.	chr01	23682892	23685395	-	Biological Process: oxidation-reduction process (GO:0055114), Molecular Function: iron ion binding (GO:0005506), Molecular Function: electron carrier activity (GO:0009055), Molecular Function: oxidoreductase activity, acting on paired donors, with incorporation or reduction of molecular oxygen (GO:0016705), Molecular Function: heme binding (GO:0020037)	Cytochrome P450 (IPR001128), Cytochrome P450, E-class, group I (IPR002401)
1.5	Os01g0655500	Protein kinase, core domain containing protein.	chr01	26611799	26617488	+	Biological Process: protein phosphorylation (GO:0006468), Molecular Function: protein kinase activity (GO:0004672), Molecular Function: ATP binding (GO:0005524), Molecular Function: transferase activity, transferring phosphorus-containing groups (GO:0016772)	Protein kinase, catalytic domain (IPR000719), Protein kinase-like domain (IPR011009), Serine/threonine-protein kinase-like domain (IPR017442)
1.5	Os01g0723800	Hypothetical conserved gene.	chr01	30189384	30191725	-	Biological Process: transport (GO:0006810), Biological Process: transmembrane transport (GO:0055085), Cellular Component: integral to membrane (GO:0016021), Molecular Function: nucleotide binding (GO:0000166), Molecular Function: ATP binding (GO:0005524), Molecular Function: ATPase activity (GO:0016887), Molecular Function: nucleoside-triphosphatase activity (GO:0017111), Molecular Function: ATPa…	ABC transporter, transmembrane domain (IPR001140), ABC transporter-like (IPR003439), ATPase, AAA+ type, core (IPR003593), ABC transporter, transmembrane domain, type 1 (IPR011527), ABC transporter, conserved site (IPR017871), ABC transporter, integral membrane type 1 (IPR017940)
1.5	Os01g0726400	MADS box transcription factor, Regulation of floral organ identity	chr01	30278399	30280577	-	Biological Process: regulation of transcription, DNA-templated (GO:0006355), Molecular Function: DNA binding (GO:0003677), Molecular Function: sequence-specific DNA binding transcription factor activity (GO:0003700), Molecular Function: protein dimerization activity (GO:0046983), Cellular Component: nucleus (GO:0005634)	Transcription factor, MADS-box (IPR002100), Transcription factor, K-box (IPR002487)
1.5	Os01g0734800	UDP-glucuronosyl/UDP-glucosyltransferase family protein.	chr01	30655306	30657083	+	Biological Process: metabolic process (GO:0008152), Molecular Function: transferase activity, transferring hexosyl groups (GO:0016758)	UDP-glucuronosyl/UDP-glucosyltransferase (IPR002213)
1.7	Os01g0883800	Similar to GA C20oxidase2.	chr01	38382385	38385469	+	Biological Process: oxidation-reduction process (GO:0055114), Molecular Function: oxidoreductase activity (GO:0016491), Molecular Function: oxidoreductase activity, acting on paired donors, with incorporation or reduction of molecular oxygen, 2-oxoglutarate as one donor, and incorporation of one atom each of oxygen into both donors (GO:0016706)	Oxoglutarate/iron-dependent oxygenase (IPR005123)
2.2	Os02g0288400	Similar to MRP-like ABC transporter.	chr02	10880647	10886393	-	Biological Process: transport (GO:0006810), Biological Process: transmembrane transport (GO:0055085), Cellular Component: integral to membrane (GO:0016021), Molecular Function: nucleotide binding (GO:0000166), Molecular Function: ATP binding (GO:0005524), Molecular Function: ATPase activity (GO:0016887), Molecular Function: nucleoside-triphosphatase activity (GO:0017111), Molecular Function: ATPa…	ABC transporter, transmembrane domain (IPR001140), ABC transporter-like (IPR003439), ATPase, AAA+ type, core (IPR003593), ABC transporter, transmembrane domain, type 1 (IPR011527), ABC transporter, conserved site (IPR017871), ABC transporter, integral membrane type 1 (IPR017940)
2.4	Os02g0569400	Cytochrome P450 family protein.	chr02	21690378	21692113	+	Biological Process: oxidation-reduction process (GO:0055114), Molecular Function: iron ion binding (GO:0005506), Molecular Function: electron carrier activity (GO:0009055), Molecular Function: oxidoreductase activity, acting on paired donors, with incorporation or reduction of molecular oxygen (GO:0016705), Molecular Function: heme binding (GO:0020037)	Cytochrome P450 (IPR001128), Cytochrome P450, E-class, group I (IPR002401), Cytochrome P450, conserved site (IPR017972)
2.4	Os02g0570700	Cytochrome P450 family protein.	chr02	21810375	21813457	-	Biological Process: oxidation-reduction process (GO:0055114), Molecular Function: iron ion binding (GO:0005506), Molecular Function: electron carrier activity (GO:0009055), Molecular Function: oxidoreductase activity, acting on paired donors, with incorporation or reduction of molecular oxygen (GO:0016705), Molecular Function: heme binding (GO:0020037)	Cytochrome P450 (IPR001128), Cytochrome P450, E-class, group I (IPR002401), Cytochrome P450, conserved site (IPR017972)
3.1	Os03g0142200	Protein of unknown function DUF594 domain containing protein.	chr03	2330581	2331600	+		Protein of unknown function DUF594 (IPR007658)
3.1	Os03g0149000	Similar to LOB domain protein 31.	chr03	2723037	2723835	+		Lateral organ boundaries, LOB (IPR004883)
3.1	Os03g0158300	Glycoside hydrolase-type carbohydrate-binding domain containing protein.	chr03	3120322	3123758	-	Biological Process: carbohydrate metabolic process (GO:0005975), Molecular Function: catalytic activity (GO:0003824), Molecular Function: carbohydrate binding (GO:0030246)	Glycoside hydrolase-type carbohydrate-binding (IPR011013), Glycoside hydrolase-type carbohydrate-binding, subgroup (IPR014718)
3.1	Os03g0161400	Similar to IQ calmodulin-binding motif family protein, expressed.	chr03	3310338	3312548	+	Molecular Function: protein binding (GO:0005515)	IQ motif, EF-hand binding site (IPR000048)
3.3	Os03g0299200	Similar to Alcohol dehydrogenase (Fragment).	chr03	10502015	10503291	+	Biological Process: metabolic process (GO:0008152), Molecular Function: nucleotide binding (GO:0000166), Molecular Function: oxidoreductase activity (GO:0016491)	Short-chain dehydrogenase/reductase SDR (IPR002198), Glucose/ribitol dehydrogenase (IPR002347), NAD(P)-binding domain (IPR016040), Polyketide synthase/Fatty acid synthase, KR (IPR020842)
3.3	Os03g0300400	Jasmonate inducible pathogenesis-related class 10 protein, Self-defense against biotic and abiotic stresses	chr03	10562231	10563277	+	Biological Process: defense response (GO:0006952), Biological Process: abscisic acid-activated signaling pathway (GO:0009738), Molecular Function: protein phosphatase inhibitor activity (GO:0004864), Molecular Function: abscisic acid binding (GO:0010427), Molecular Function: signaling receptor activity (GO:0038023)	START-like domain superfamily (IPR023393), Bet v I type allergen (IPR024949), Bet v I/Major latex protein (IPR000916)
3.6	Os03g0594400	Monosaccharide transporter 2.	chr03	22092018	22095340	-	Biological Process: transport (GO:0006810), Biological Process: transmembrane transport (GO:0055085), Cellular Component: membrane (GO:0016020), Cellular Component: integral to membrane (GO:0016021), Molecular Function: transporter activity (GO:0005215), Molecular Function: transmembrane transporter activity (GO:0022857), Molecular Function: substrate-specific transmembrane transporter activity (…	Sugar/inositol transporter (IPR003663), General substrate transporter (IPR005828), Sugar transporter, conserved site (IPR005829), Major facilitator superfamily domain, general substrate transporter (IPR016196), Major facilitator superfamily domain (IPR020846)
3.7	Os03g0725200	Hypothetical protein.	chr03	29479234	29479879	+
4.4	Os04g0534600	Peroxisomal protein, Response to salt and low nitrogen stresses	chr04	26720079	26721025	+	Biological Process: peroxisome fission (GO:0016559), Cellular Component: integral component of peroxisomal membrane (GO:0005779)	Peroxisomal biogenesis factor 11 (IPR008733)
5.3	Os05g0372900	Conserved hypothetical protein.	chr05	17962057	17964229	-
5.5	Os05g0584400	Conserved hypothetical protein.	chr05	29077046	29078529	-
6.2	Os06g0178500	Isopenicillin N synthase family protein.	chr06	3893624	3895446	+	Biological Process: oxidation-reduction process (GO:0055114), Molecular Function: iron ion binding (GO:0005506), Molecular Function: oxidoreductase activity (GO:0016491), Molecular Function: oxidoreductase activity, acting on paired donors, with incorporation or reduction of molecular oxygen, 2-oxoglutarate as one donor, and incorporation of one atom each of oxygen into both donors (GO:0016706)
6.2	Os06g0178700	Similar to Iron/ascorbate-dependent oxidoreductase.	chr06	3900488	3903056	+	Biological Process: oxidation-reduction process (GO:0055114), Molecular Function: oxidoreductase activity (GO:0016491), Molecular Function: oxidoreductase activity, acting on paired donors, with incorporation or reduction of molecular oxygen, 2-oxoglutarate as one donor, and incorporation of one atom each of oxygen into both donors (GO:0016706)
6.2	Os06g0181700	Ethylene responsive factor protein, Control of root architecture and ABA- and ethylene response	chr06	4040784	4041763	+	Biological Process: regulation of transcription, DNA-templated (GO:0006355), Molecular Function: DNA binding (GO:0003677), Molecular Function: DNA-binding transcription factor activity (GO:0003700)
6.3	Os06g0227250	Hypothetical conserved gene.	chr06	6604299	6608424	-	Molecular Function: transferase activity, transferring glycosyl groups (GO:0016757)	Glycosyl transferase, family 8 (IPR002495)
6.3	Os06g0227300	Non-protein coding transcript.	chr06	6605490	6605889	-
6.3	Os06g0227500	Similar to Glutathione S-transferase.	chr06	6613117	6613440	+		Glutathione S-transferase, C-terminal-like (IPR010987)
7.1	Os07g0193000	HIPL1 protein precursor.	chr07	5023650	5027745	+	Biological Process: carbohydrate metabolic process (GO:0005975), Molecular Function: catalytic activity (GO:0003824), Molecular Function: oxidoreductase activity, acting on the CH-OH group of donors, quinone or similar compound as acceptor (GO:0016901), Molecular Function: quinone binding (GO:0048038)	Soluble quinoprotein glucose/sorbosone dehydrogenase (IPR011041), Six-bladed beta-propeller, TolB-like (IPR011042), Glucose/Sorbosone dehydrogenase (IPR012938)
7.4	Os07g0631700	EF-Hand type domain containing protein.	chr07	26208537	26209455	+	Molecular Function: calcium ion binding (GO:0005509)	Calcium-binding EF-hand (IPR002048), EF-hand-like domain (IPR011992), EF-Hand 1, calcium-binding site (IPR018247), EF-hand (IPR018248), EF-HAND 2 (IPR018249)
7.4	Os07g0635500	Similar to Cytochrome P450.	chr07	26382584	26384642	+	Biological Process: oxidation-reduction process (GO:0055114), Molecular Function: iron ion binding (GO:0005506), Molecular Function: electron carrier activity (GO:0009055), Molecular Function: oxidoreductase activity, acting on paired donors, with incorporation or reduction of molecular oxygen (GO:0016705), Molecular Function: heme binding (GO:0020037)	Cytochrome P450 (IPR001128), Cytochrome P450, E-class, group I (IPR002401), Cytochrome P450, conserved site (IPR017972)
7.4	Os07g0638400	1 Cys-peroxiredoxin B, Root development	chr07	26551676	26552939	+	Biological Process: cell redox homeostasis (GO:0045454), Biological Process: oxidation-reduction process (GO:0055114), Molecular Function: antioxidant activity (GO:0016209), Molecular Function: oxidoreductase activity (GO:0016491), Molecular Function: peroxiredoxin activity (GO:0051920)	Thioredoxin-like superfamily (IPR036249), Peroxiredoxin, AhpC-type (IPR024706), Thioredoxin domain (IPR013766), Alkyl hydroperoxide reductase subunit C/ Thiol specific antioxidant (IPR000866), Peroxiredoxin, C-terminal (IPR019479)
7.4	Os07g0639000	Similar to Class III peroxidase 46.	chr07	26603637	26604964	+	Biological Process: response to oxidative stress (GO:0006979), Biological Process: oxidation-reduction process (GO:0055114), Molecular Function: peroxidase activity (GO:0004601), Molecular Function: heme binding (GO:0020037)	Plant peroxidase (IPR000823), Haem peroxidase, plant/fungal/bacterial (IPR002016), Haem peroxidase (IPR010255), Peroxidases heam-ligand binding site (IPR019793), Peroxidase, active site (IPR019794)
8.1	Os08g0160300	Similar to KANADI-like transcription factor FEATHERED.	chr08	3531033	3534901	+	Biological Process: regulation of transcription, DNA-dependent (GO:0006355), Molecular Function: DNA binding (GO:0003677), Molecular Function: protein binding (GO:0005515)	Myb-like DNA-binding domain, SHAQKYF class (IPR006447), Homeodomain-like (IPR009057), Homeodomain-related (IPR012287), Myb, DNA-binding (IPR014778)
9.2	Os09g0367700	Tau class glutathione S-transferase, Tolerance against sheath blight disease	chr09	12120384	12121335	-	Molecular Function: protein binding (GO:0005515)	Thioredoxin-like superfamily (IPR036249), Glutathione S-transferase, C-terminal domain superfamily (IPR036282), Glutathione Transferase family (IPR040079), Glutathione S-transferase, N-terminal (IPR004045), Glutathione S-transferase, C-terminal-like (IPR010987)
10.1	Os10g0489000	Similar to FIP1.	chr10	18545102	18546241	-		GRAM (IPR004182)
10.1	Os10g0490800	Similar to Secretory protein.	chr10	18635437	18636123	-		Uncharacterised protein family, basic secretory protein (IPR007541)
10.1	Os10g0490900	Similar to Secretory protein.	chr10	18637489	18638521	-		Uncharacterised protein family, basic secretory protein (IPR007541)
10.1	Os10g0491000	Plant Basic Secretory Protein family protein.	chr10	18640397	18641882	+		Uncharacterised protein family, basic secretory protein (IPR007541)
10.2	Os10g0535800	Protein of unknown function Cys-rich domain containing protein.	chr10	20843118	20845183	+		Uncharacterised protein family Cys-rich (IPR006461)
10.2	Os10g0544200	Basic helix-loop-helix dimerisation region bHLH domain containing protein.	chr10	21244725	21247074	-		Helix-loop-helix DNA-binding (IPR011598)
11.6	Os11g0530600	Chalcone synthase, Sakuranetin biosynthesis under UV stress conditions	chr11	19277597	19281006	-	Biological Process: biosynthetic process (GO:0009058), Molecular Function: catalytic activity (GO:0003824), Molecular Function: transferase activity, transferring acyl groups (GO:0016746), Molecular Function: transferase activity, transferring acyl groups other than amino-acyl groups (GO:0016747)	Thiolase-like (IPR016039), Polyketide synthase, type III (IPR011141), Chalcone/stilbene synthase, N-terminal (IPR001099), Chalcone/stilbene synthase, C-terminal (IPR012328), Chalcone/stilbene synthase, active site (IPR018088)
11.6	Os11g0539500	Winged helix repressor DNA-binding domain containing protein.	chr11	19694790	19696368	-	Molecular Function: methyltransferase activity (GO:0008168), Molecular Function: O-methyltransferase activity (GO:0008171), Molecular Function: protein dimerization activity (GO:0046983)	O-methyltransferase, family 2 (IPR001077), Winged helix-turn-helix transcription repressor DNA-binding (IPR011991), Plant methyltransferase dimerisation (IPR012967), O-methyltransferase, COMT, eukaryota (IPR016461)
11.6	Os11g0591800	Pathogenesis-related (PR) protein, Abiotic stress response, Disease resistance	chr11	22498563	22500355	+	Biological Process: defense response to bacterium (GO:0042742), Biological Process: defense response to fungus (GO:0050832)	RlpA-like domain superfamily (IPR036908), Barwin domain (IPR001153), Barwin, conserved site (IPR018226)
11.6	Os11g0592000	Pathogenesis-related (PR) protein, Abiotic stress response, Disease resistance	chr11	22502008	22502923	+	Biological Process: defense response to bacterium (GO:0042742), Biological Process: defense response to fungus (GO:0050832)	RlpA-like domain superfamily (IPR036908), Barwin domain (IPR001153), Barwin, conserved site (IPR018226)
11.6	Os11g0592100	Pathogenesis-related (PR) protein, Abiotic stress response, Disease resistance	chr11	22505993	22507412	+	Biological Process: defense response to bacterium (GO:0042742), Biological Process: defense response to fungus (GO:0050832)	RlpA-like domain superfamily (IPR036908), Barwin domain (IPR001153), Barwin, conserved site (IPR018226)
11.6	Os11g0592200	Pathogenesis-related (PR) protein, Drought tolerance, Abiotic stress response, Disease resistance	chr11	22511506	22512374	+	Biological Process: defense response to bacterium (GO:0042742), Biological Process: defense response to fungus (GO:0050832)	RlpA-like domain superfamily (IPR036908), Barwin domain (IPR001153)
12.1	Os12g0168100	Similar to AP2 domain containing protein RAP2.6 (Fragment).	chr12	3437394	3440088	-	Biological Process: regulation of transcription, DNA-dependent (GO:0006355), Molecular Function: DNA binding (GO:0003677), Molecular Function: sequence-specific DNA binding transcription factor activity (GO:0003700)	Pathogenesis-related transcriptional factor/ERF, DNA-binding (IPR001471), DNA-binding, integrase-type (IPR016177)
12.1	Os12g0170800	Similar to Citrate binding protein precursor.	chr12	3602558	3605040	+		Concanavalin A-like lectin/glucanase (IPR008985), Alginate lyase 2 (IPR014895)
12.3	Os12g0547600	Calmodulin binding protein-like domain containing protein.	chr12	22133336	22136891	-		Calmodulin binding protein-like (IPR012416)

## Sheet: Supplementary Table5
MQTL	RAP-ID	Description	Chromosome	Start	End	Strand	GO	InterPro
1.2	Os01g0259400	Armadillo-type fold domain containing protein.	chr01	8691829	8699628
1.3	Os01g0343300	GATA transcription factor, Tolerance to abiotic stresses (salinity, drought, and ABA), Seed development	chr01	13570702	13573119
1.4	Os01g0598600	Peptidase A1 domain containing protein.	chr01	23515008	23516765
1.5	Os01g0644200	Similar to Little protein 1.	chr01	25931149	25931730
1.5	Os01g0650900	Lipase, GDSL domain containing protein.	chr01	26286441	26287942	+	Biological Process: lipid metabolic process (GO:0006629), Molecular Function: hydrolase activity, acting on ester bonds (GO:0016788)
1.5	Os01g0651000	Lipase, GDSL domain containing protein.	chr01	26290150	26292389	+	Biological Process: lipid metabolic process (GO:0006629), Molecular Function: hydrolase activity, acting on ester bonds (GO:0016788)
1.5	Os01g0654400	Similar to Salt tolerant correlative protein.	chr01	26532021	26532497	-
1.5	Os01g0656200	Protein phosphatase 2C family protein, Salinity tolerance in the seedling stage	chr01	26652966	26658299	+	Molecular Function: catalytic activity (GO:0003824), Molecular Function: cation binding (GO:0043169)
1.5	Os01g0658400	Ubiquitin-conjugating enzyme E2	chr01	26781113	26784353	-
1.5	Os01g0728700	Protein of unknown function DUF1264 family protein.	chr01	30386907	30387873	-		Protein of unknown function DUF1264 (IPR010686)
2.2	Os02g0296400	Similar to RCD1.	chr02	11340114	11344944	-		Cell differentiation, Rcd1-like (IPR007216)
2.3	Os02g0467000	Similar to trans-cinnamate 4-monooxygenase.	chr02	15717050	15718956	-	Biological Process: oxidation-reduction process (GO:0055114), Molecular Function: iron ion binding (GO:0005506), Molecular Function: electron carrier activity (GO:0009055), Molecular Function: oxidoreductase activity, acting on paired donors, with incorporation or reduction of molecular oxygen (GO:0016705), Molecular Function: heme binding (GO:0020037)	Cytochrome P450 (IPR001128), Cytochrome P450, E-class, group I (IPR002401), Cytochrome P450, conserved site (IPR017972)
2.3	Os02g0489800	Similar to SKIP interacting protein 18 (Fragment).	chr02	17078729	17081901	+		Kinesin-related conserved domain (IPR010544)
3.1	Os03g0146100	Tonoplast intrinsic protein (Tonoplast water channel).	chr03	2562812	2564646	-	Biological Process: transport (GO:0006810), Cellular Component: membrane (GO:0016020), Molecular Function: transporter activity (GO:0005215)	Major intrinsic protein (IPR000425), Major intrinsic protein, conserved site (IPR022357), Aquaporin-like (IPR023271)
3.1	Os03g0146300	Similar to Cyclin-dependent kinases regulatory subunit.	chr03	2571794	2572787	+	Biological Process: cell cycle (GO:0007049), Molecular Function: cyclin-dependent protein kinase regulator activity (GO:0016538)	Cyclin-dependent kinase, regulatory subunit (IPR000789)
3.1	Os03g0146800	Non-protein coding transcript.	chr03	2609009	2609572	+
3.1	Os03g0149200	HR-like lesion-inducer family protein.	chr03	2739653	2743118	-		HR-like lesion-inducer (IPR008637)
3.1	Os03g0162200	Similar to Histone H2A.	chr03	3371375	3372344	+	Biological Process: nucleosome assembly (GO:0006334), Cellular Component: nucleosome (GO:0000786), Cellular Component: nucleus (GO:0005634), Molecular Function: DNA binding (GO:0003677)	Histone H2A (IPR002119), Histone core (IPR007125), Histone-fold (IPR009072)
3.3	Os03g0295800	Gamma interferon inducible lysosomal thiol reductase GILT family protein.	chr03	10355674	10359296	-		Gamma interferon inducible lysosomal thiol reductase GILT (IPR004911)
3.3	Os03g0300600	Similar to Chaperone protein dnaJ.	chr03	10571694	10573269	-	Biological Process: protein folding (GO:0006457), Molecular Function: heat shock protein binding (GO:0031072), Molecular Function: unfolded protein binding (GO:0051082)	Heat shock protein DnaJ, N-terminal (IPR001623), Heat shock protein DnaJ (IPR003095), Heat shock protein DnaJ, conserved site (IPR018253)
3.5	Os03g0427300	Glutelin type-A III precursor.	chr03	17864282	17866204	+	Molecular Function: nutrient reservoir activity (GO:0045735)	11-S seed storage protein, plant (IPR006044), Cupin 1 (IPR006045), Cupin, RmlC-type (IPR011051), RmlC-like jelly roll fold (IPR014710), 11-S seed storage protein, conserved site (IPR022379)
3.5	Os03g0429000	Proteinase inhibitor I25, cystatin domain containing protein.	chr03	17949269	17950045	+	Molecular Function: cysteine-type endopeptidase inhibitor activity (GO:0004869)	Proteinase inhibitor I25, cystatin (IPR000010), Proteinase inhibitor I25, cystatin, conserved site (IPR018073), Proteinase inhibitor I25, cystatin, conserved region (IPR020381)
3.6	Os03g0587200	Kinesin, motor region domain containing protein.	chr03	21687370	21693162	-	Biological Process: microtubule-based movement (GO:0007018), Molecular Function: microtubule motor activity (GO:0003777), Molecular Function: ATP binding (GO:0005524)	Kinesin, motor domain (IPR001752), Kinesin-related conserved domain (IPR010544)
4.2	Os04g0228100	Similar to H0209A05.2 protein.	chr04	8586491	8588227	-
4.2	Os04g0231800	Conserved hypothetical protein.	chr04	8811012	8815165	-
4.3	Os04g0434400	Similar to H0823A09.7 protein.	chr04	21595744	21597780	+
4.4	Os04g0527900	Similar to Tonoplast membrane integral protein ZmTIP3-2.	chr04	26380265	26381537	+	Biological Process: transport (GO:0006810), Biological Process: water transport (GO:0006833), Biological Process: transmembrane transport (GO:0055085), Cellular Component: membrane (GO:0016020), Cellular Component: integral to membrane (GO:0016021), Molecular Function: transporter activity (GO:0005215)	Major intrinsic protein (IPR000425), Aquaporin (IPR012269), Major intrinsic protein, conserved site (IPR022357), Aquaporin-like (IPR023271)
4.4	Os04g0531100	Small C2-domain protein consisting of a single C2 domain, Phloem protein, Signaling pathway involving Ca<sup>2+</sup> ions, Defense response	chr04	26558962	26561236	+		C2 domain (IPR000008)
4.4	Os04g0543500	Hypothetical conserved gene.	chr04	27210846	27211225	+
4.5	Os04g0589800	Late embryogenesis abundant (LEA) group 1 family protein.	chr04	29811954	29812662	+	Biological Process: embryo development (GO:0009790)	Late embryogenesis abundant protein, LEA-25/LEA-D113 (IPR005513)
5.5	Os05g0569500	Similar to Embryo-specific protein.	chr05	28346743	28347863	+		Protein of unknown function DUF1264 (IPR010686)
5.5	Os05g0573700	Similar to Ketol-acid reductoisomerase.	chr05	28579255	28580858	-	Biological Process: branched chain family amino acid biosynthetic process (GO:0009082), Biological Process: oxidation-reduction process (GO:0055114), Molecular Function: ketol-acid reductoisomerase activity (GO:0004455), Molecular Function: oxidoreductase activity (GO:0016491), Molecular Function: oxidoreductase activity, acting on the CH-OH group of donors, NAD or NADP as acceptor (GO:0016616), …	Acetohydroxy acid isomeroreductase C-terminal (IPR000506), 6-phosphogluconate dehydrogenase, C-terminal-like (IPR008927), Acetohydroxy acid isomeroreductase (IPR013023), Dehydrogenase, multihelical (IPR013328)
5.5	Os05g0584600	ATPase, AAA-type, core domain containing protein.	chr05	29093561	29098854	-	Molecular Function: nucleotide binding (GO:0000166), Molecular Function: ATP binding (GO:0005524), Molecular Function: nucleoside-triphosphatase activity (GO:0017111)	ATPase, AAA+ type, core (IPR003593), ATPase, AAA-type, core (IPR003959), ATPase, AAA-type, conserved site (IPR003960)
5.5	Os05g0586700	Conserved hypothetical protein.	chr05	29228254	29229250	+
6.5	Os06g0553100	Similar to Heat stress transcription factor C-2b.	chr06	20998086	20998850	-	Biological Process: regulation of transcription, DNA-dependent (GO:0006355), Cellular Component: nucleus (GO:0005634), Molecular Function: sequence-specific DNA binding transcription factor activity (GO:0003700), Molecular Function: sequence-specific DNA binding (GO:0043565)	Heat shock factor (HSF)-type, DNA-binding (IPR000232), Winged helix-turn-helix transcription repressor DNA-binding (IPR011991)
7.1	Os07g0198300	Bifunctional inhibitor/plant lipid transfer protein/seed storage domain containing protein.	chr07	5313828	5318057	+	Biological Process: lipid transport (GO:0006869)	Plant lipid transfer protein/seed storage/trypsin-alpha amylase inhibitor (IPR003612), Plant lipid transfer protein/hydrophobic protein, helical domain (IPR013770), Bifunctional inhibitor/plant lipid transfer protein/seed storage (IPR016140)
7.1	Os07g0206400	13 kDa prolamin precursor.	chr07	5736877	5737483	+	Molecular Function: nutrient reservoir activity (GO:0045735)	Gliadin/LMW glutenin (IPR001954), Plant lipid transfer protein/seed storage/trypsin-alpha amylase inhibitor (IPR003612), Bifunctional trypsin/alpha-amylase inhibitor (IPR013771), Bifunctional inhibitor/plant lipid transfer protein/seed storage (IPR016140)
7.1	Os07g0206500	13 kDa prolamin precursor.	chr07	5741877	5742488	+	Molecular Function: nutrient reservoir activity (GO:0045735)	Gliadin/LMW glutenin (IPR001954), Plant lipid transfer protein/seed storage/trypsin-alpha amylase inhibitor (IPR003612), Bifunctional trypsin/alpha-amylase inhibitor (IPR013771), Bifunctional inhibitor/plant lipid transfer protein/seed storage (IPR016140)
7.4	Os07g0615500	Protein of unknown function DUF581 family protein.	chr07	25363573	25364560	-		Protein of unknown function DUF581 (IPR007650)
7.4	Os07g0616500	Similar to (S)-2-hydroxy-acid oxidase, peroxisomal (EC 1.1.3.15) (Glycolate oxidase) (GOX) (Short chain alpha-hydroxy acid oxidase).	chr07	25408400	25413093	+	Biological Process: metabolic process (GO:0008152), Biological Process: oxidation-reduction process (GO:0055114), Molecular Function: catalytic activity (GO:0003824), Molecular Function: FMN binding (GO:0010181), Molecular Function: oxidoreductase activity (GO:0016491)	FMN-dependent dehydrogenase (IPR000262), FMN-dependent alpha-hydroxy acid dehydrogenase, active site (IPR008259), Alpha-hydroxy acid dehydrogenase, FMN-dependent (IPR012133), Aldolase-type TIM barrel (IPR013785)
7.4	Os07g0638300	1 Cys-peroxiredoxin A, Regulation of endosperm development	chr07	26548836	26550044	+	Biological Process: cell redox homeostasis (GO:0045454), Biological Process: oxidation-reduction process (GO:0055114), Molecular Function: antioxidant activity (GO:0016209), Molecular Function: oxidoreductase activity (GO:0016491), Molecular Function: peroxiredoxin activity (GO:0051920)	Thioredoxin-like superfamily (IPR036249), Peroxiredoxin, AhpC-type (IPR024706), Thioredoxin domain (IPR013766), Alkyl hydroperoxide reductase subunit C/ Thiol specific antioxidant (IPR000866), Peroxiredoxin, C-terminal (IPR019479)
9.2	Os09g0369500	Conserved hypothetical protein.	chr09	12263316	12267430	-
10.1	Os10g0498900	Similar to Microtubule-associated protein EB1-like protein.	chr10	19033909	19036321	-	Molecular Function: protein binding (GO:0005515), Molecular Function: microtubule binding (GO:0008017)	Calponin homology domain (IPR001715), EB1, C-terminal (IPR004953)
10.2	Os10g0539600	Similar to Calcium-dependent protein kinase 3.	chr10	21027467	21032216	+	Biological Process: protein phosphorylation (GO:0006468), Molecular Function: protein kinase activity (GO:0004672), Molecular Function: protein serine/threonine kinase activity (GO:0004674), Molecular Function: protein tyrosine kinase activity (GO:0004713), Molecular Function: calcium ion binding (GO:0005509), Molecular Function: ATP binding (GO:0005524), Molecular Function: transferase activity,…	Protein kinase, catalytic domain (IPR000719), Calcium-binding EF-hand (IPR002048), Serine/threonine-protein kinase, catalytic domain (IPR002290), Serine/threonine-protein kinase, active site (IPR008271), Protein kinase-like domain (IPR011009), EF-hand-like domain (IPR011992), Protein kinase, ATP binding site (IPR017441), Serine/threonine-protein kinase-like domain (IPR017442), EF-Hand 1, calcium-…
10.2	Os10g0542100	Plant EC metallothionein-like protein, family 15 protein.	chr10	21168491	21169227	+	Molecular Function: zinc ion binding (GO:0008270)	Plant EC metallothionein-like protein, family 15 (IPR000316)
10.2	Os10g0542400	Expansin/Lol pI family protein.	chr10	21179551	21181282	+	Cellular Component: extracellular region (GO:0005576)	Expansin/pollen allergen, DPBB domain (IPR007112), Pollen allergen/expansin, C-terminal (IPR007117), Expansin/Lol pI (IPR007118), Barwin-related endoglucanase (IPR009009), Barwin-like endoglucanase (IPR014733)
10.3	Os10g0577400	Conserved hypothetical protein.	chr10	23005547	23007668	-
11.4	Os11g0171700	Forkhead-associated domain containing protein.	chr11	3506842	3512780	-	Molecular Function: protein binding (GO:0005515)
11.6	Os11g0552600	Similar to Kinesin-like protein.	chr11	20572147	20575907	-	Biological Process: microtubule-based movement (GO:0007018), Molecular Function: microtubule motor activity (GO:0003777), Molecular Function: ATP binding (GO:0005524)	Kinesin, motor domain (IPR001752)
12.3	Os12g0530300	Hypothetical conserved gene.	chr12	20903084	20903625	-

## Sheet: Supplementary Table6
MQTL	RAP-ID	Description	Chromosome	Start	End	Strand	GO	InterPro
1.2	Os01g0256600	Ribosomal protein L18/L5 domain containing protein.	chr01	8555289	8557146	-	Biological Process: translation (GO:0006412), Cellular Component: intracellular (GO:0005622), Cellular Component: ribosome (GO:0005840), Molecular Function: structural constituent of ribosome (GO:0003735)	Ribosomal protein L18/L5 (IPR005484)
1.2	Os01g0259600	Similar to phosphoadenosine phosphosulfate (PAPS) reductase family protein.	chr01	8701299	8708612	-	Biological Process: metabolic process (GO:0008152), Molecular Function: catalytic activity (GO:0003824)	Phosphoadenosine phosphosulphate reductase (IPR002500), Rossmann-like alpha/beta/alpha sandwich fold (IPR014729)
1.2	Os01g0266800	Cystinosin/ERS1p repeat containing protein.	chr01	9133740	9140430	-		Cystinosin/ERS1p repeat (IPR006603)
1.3	Os01g0357800	Pentatricopeptide repeat domain containing protein.	chr01	14471243	14476738	+	Molecular Function: binding (GO:0005488)
1.4	Os01g0590700	Peptidase M41 domain containing protein.	chr01	23073608	23079716	+	Biological Process: proteolysis (GO:0006508), Molecular Function: metalloendopeptidase activity (GO:0004222), Molecular Function: ATP binding (GO:0005524)	Peptidase M41 (IPR000642)
1.4	Os01g0596300	Cyclin-like F-box domain containing protein.	chr01	23376598	23378526	+	Molecular Function: protein binding (GO:0005515)	F-box domain, cyclin-like (IPR001810), FBD (IPR013596), F-box domain, Skp2-like (IPR022364)
1.4	Os01g0609900	Similar to PDR-like ABC transporter (PDR4 ABC transporter).	chr01	24107086	24114978	-	Cellular Component: membrane (GO:0016020), Molecular Function: nucleotide binding (GO:0000166), Molecular Function: ATP binding (GO:0005524), Molecular Function: ATPase activity (GO:0016887), Molecular Function: nucleoside-triphosphatase activity (GO:0017111)	ABC transporter-like (IPR003439), ATPase, AAA+ type, core (IPR003593), ABC-2 type transporter (IPR013525), Plant PDR ABC transporter associated (IPR013581)
1.5	Os01g0643900	Oleosin family protein.	chr01	25923454	25924149	+	Cellular Component: monolayer-surrounded lipid storage body (GO:0012511), Cellular Component: integral to membrane (GO:0016021)
1.5	Os01g0729500	Conserved hypothetical protein.	chr01	30412907	30413574	-
1.5	Os01g0729600	Pyridoxal phosphate-dependent transferase, major region, subdomain 1 domain containing protein.	chr01	30413693	30415806	-	Biological Process: metabolic process (GO:0008152), Molecular Function: catalytic activity (GO:0003824), Molecular Function: pyridoxal phosphate binding (GO:0030170)	Aminotransferase, class V/Cysteine desulfurase (IPR000192), Pyridoxal phosphate-dependent transferase, major region, subdomain 1 (IPR015421), Pyridoxal phosphate-dependent transferase, major domain (IPR015424)
2.1	Os02g0150300	FAD-dependent pyridine nucleotide-disulphide oxidoreductase domain containing protein.	chr02	2776450	2779281	+	Biological Process: oxidation-reduction process (GO:0055114), Molecular Function: nucleotide binding (GO:0000166), Molecular Function: oxidoreductase activity (GO:0016491), Molecular Function: flavin adenine dinucleotide binding (GO:0050660)	Pyridine nucleotide-disulphide oxidoreductase, NAD-binding domain (IPR001327), FAD-dependent pyridine nucleotide-disulphide oxidoreductase (IPR013027), NAD(P)-binding domain (IPR016040)
2.2	Os02g0290500	Phosphatidylinositol 3-/4-kinase (PI3/4K) family protein, Ubiquitin-like domain kinase, Control of flowering time	chr02	10994252	10997615	-	Molecular Function: protein binding (GO:0005515), Molecular Function: kinase activity (GO:0016301)	Ubiquitin-related domain (IPR029071), Ubiquitin domain (IPR000626), Protein kinase-like domain (IPR011009), Phosphatidylinositol 3-/4-kinase, catalytic domain (IPR000403)
2.3	Os02g0469300	Similar to OSIGBa0148D14.7 protein.	chr02	15865332	15870103	+	Molecular Function: ATP binding (GO:0005524)	ATPase-like, ATP-binding domain (IPR003594)
3.1	Os03g0145900	Similar to CHY zinc finger family protein, expressed.	chr03	2548699	2552574	+	Molecular Function: zinc ion binding (GO:0008270)	Zinc finger, CHY-type (IPR008913)
3.3	Os03g0283600	CDP-alcohol phosphatidyltransferase domain containing protein.	chr03	9733147	9737559	-	Biological Process: phospholipid biosynthetic process (GO:0008654), Cellular Component: membrane (GO:0016020), Cellular Component: integral to membrane (GO:0016021), Molecular Function: CDP-diacylglycerol-glycerol-3-phosphate 3-phosphatidyltransferase activity (GO:0008444), Molecular Function: phosphotransferase activity, for other substituted phosphate groups (GO:0016780)	CDP-alcohol phosphatidyltransferase (IPR000462), CDP-diacylglycerol--glycerol-3-phosphate 3-phosphatidyltransferase (IPR004570)
3.3	Os03g0288500	Pseudouridine synthase domain containing protein.	chr03	9981700	9986561	+	Biological Process: pseudouridine synthesis (GO:0001522), Biological Process: RNA modification (GO:0009451), Molecular Function: RNA binding (GO:0003723), Molecular Function: pseudouridine synthase activity (GO:0009982)	Pseudouridine synthase, RsuA and RluB/C/D/E/F (IPR006145), Pseudouridine synthase, catalytic domain (IPR020103)
3.3	Os03g0296800	Mitochondrial Fe transporter, Essential for plant growth and development, Fe homeostasis	chr03	10388030	10390831	+	Biological Process: transmembrane transport (GO:0055085), Molecular Function: transmembrane transporter activity (GO:0022857)	Mitochondrial carrier domain superfamily (IPR023395), Mitochondrial carrier protein (IPR002067), Mitochondrial substrate/solute carrier (IPR018108)
3.5	Os03g0418800	RNA recognition motif domain domain containing protein.	chr03	17434440	17438559	+	Biological Process: transport (GO:0006810), Cellular Component: intracellular (GO:0005622), Molecular Function: nucleotide binding (GO:0000166), Molecular Function: nucleic acid binding (GO:0003676)	RNA recognition motif domain (IPR000504), Nuclear transport factor 2 (IPR002075), Nucleotide-binding, alpha-beta plait (IPR012677), Nuclear transport factor 2, Eukaryote (IPR018222)
3.6	Os03g0572900	Multi antimicrobial extrusion protein MatE family protein.	chr03	20868361	20875711	-	Biological Process: drug transmembrane transport (GO:0006855), Biological Process: transmembrane transport (GO:0055085), Cellular Component: membrane (GO:0016020), Molecular Function: drug transmembrane transporter activity (GO:0015238), Molecular Function: antiporter activity (GO:0015297)	Multi antimicrobial extrusion protein (IPR002528)
3.7	Os03g0721400	Protein of unknown function DUF841, eukaryotic family protein.	chr03	29275573	29278607	-	Cellular Component: membrane (GO:0016020)	Protein of unknown function DUF106, transmembrane (IPR002809), Uncharacterised conserved protein UCP023322, transmembrane eukaryotic (IPR008559)
4.4	Os04g0528400	Hypothetical gene.	chr04	26398072	26403130	-
4.4	Os04g0541500	Long-chain base kinase, Regulation of disease resistance response and programmed cell death (PCD)	chr04	27111204	27118461	+	Molecular Function: kinase activity (GO:0016301)	Diacylglycerol kinase, catalytic domain (IPR001206), NAD kinase/diacylglycerol kinase-like domain (IPR016064)
4.4	Os04g0543900	Similar to glutamic dehydrogenase1.	chr04	27233362	27236577	+	Biological Process: cellular amino acid metabolic process (GO:0006520), Biological Process: oxidation-reduction process (GO:0055114), Molecular Function: oxidoreductase activity (GO:0016491)	Glutamate/phenylalanine/leucine/valine dehydrogenase, dimerisation domain (IPR006097)
5.1	Os05g0163400	Zinc finger, RING/FYVE/PHD-type domain containing protein.	chr05	3718329	3725414	-	Molecular Function: protein binding (GO:0005515), Molecular Function: zinc ion binding (GO:0008270)	Zinc finger, RING-type (IPR001841), Zinc finger, RING/FYVE/PHD-type (IPR013083), Zinc finger, RING-H2-type (IPR024766)
5.4	Os05g0474400	Prenylated rab acceptor PRA1 family protein.	chr05	23284633	23285729	+
5.5	Os05g0569800	Tho complex subunit 7 domain containing protein.	chr05	28357016	28359077	-		Tho complex subunit 7/Mft1p (IPR008501), Tho complex subunit 7 (IPR018018)
5.5	Os05g0569900	B-block binding subunit of TFIIIC domain containing protein.	chr05	28360602	28361928	+		B-block binding subunit of TFIIIC (IPR007309), Winged helix-turn-helix transcription repressor DNA-binding (IPR011991)
5.5	Os05g0576700	Oleosin family protein.	chr05	28716494	28717779	-	Cellular Component: monolayer-surrounded lipid storage body (GO:0012511), Cellular Component: integral to membrane (GO:0016021)	Oleosin (IPR000136)
5.5	Os05g0582800	Peptidase S10, serine carboxypeptidase family protein.	chr05	29004127	29005828	+	Biological Process: proteolysis (GO:0006508), Molecular Function: serine-type carboxypeptidase activity (GO:0004185)	Peptidase S10, serine carboxypeptidase (IPR001563), Peptidase S10, serine carboxypeptidase, active site (IPR018202)
5.5	Os05g0584300	Harpin-induced 1 domain containing protein.	chr05	29071206	29072229	+		Late embryogenesis abundant protein, LEA-14 (IPR004864)
5.5	Os05g0586500	Amino acid transporter, transmembrane family protein.	chr05	29221474	29224468	+		Amino acid transporter, transmembrane (IPR013057)
5.5	Os05g0590000	Peptidase A1 domain containing protein.	chr05	29379785	29381499	-	Biological Process: proteolysis (GO:0006508), Molecular Function: aspartic-type endopeptidase activity (GO:0004190)	Peptidase A1 (IPR001461), Peptidase aspartic, active site (IPR001969), Peptidase aspartic, catalytic (IPR009007), Peptidase aspartic (IPR021109)
5.5	Os05g0595200	Allergen V5/Tpx-1 related family protein.	chr05	29634921	29638262	-	Cellular Component: extracellular region (GO:0005576)	Allergen V5/Tpx-1-related (IPR001283), CAP domain (IPR014044), Allergen V5/Tpx-1-related, conserved site (IPR018244)
6.1	Os06g0139800	Similar to Acid phosphatase (EC 3.1.3.2) 1 allozyme 1.	chr06	2088541	2090991	+	Molecular Function: acid phosphatase activity (GO:0003993)	Acid phosphatase (Class B) (IPR005519), Acid phosphatase, plant (IPR010028), Vegetative storage protein/acid phosphatase (IPR014403), HAD-like domain (IPR023214)
7.1	Os07g0205000	Similar to Cytochrome-C reductase 14 kDa subunit (EC 1.10.2.2) (Fragment).	chr07	5651977	5657134	+	Biological Process: mitochondrial electron transport, ubiquinol to cytochrome c (GO:0006122), Molecular Function: ubiquinol-cytochrome-c reductase activity (GO:0008121)	Cytochrome d ubiquinol oxidase, 14kDa subunit (IPR003197)
7.1	Os07g0205500	Protein of unknown function DUF239, plant domain containing protein.	chr07	5682013	5685265	+		Glucoamylase, putatuve (IPR004314)
7.1	Os07g0208500	Similar to Cellulose synthase-4.	chr07	5852783	5858718	-	Biological Process: cellulose biosynthetic process (GO:0030244), Cellular Component: membrane (GO:0016020), Molecular Function: cellulose synthase (UDP-forming) activity (GO:0016760)	Cellulose synthase (IPR005150), Zinc finger, RING/FYVE/PHD-type (IPR013083)
7.3	Os07g0554900	Cyclin-like F-box domain containing protein.	chr07	22101917	22105152	+		F-box domain, Skp2-like (IPR022364)
7.4	Os07g0615900	GATA transcription factor, Multi-stress responsive transcription factor, Response to salinity and drought	chr07	25372046	25375591	+	Biological Process: regulation of transcription, DNA-templated (GO:0006355), Molecular Function: zinc ion binding (GO:0008270), Molecular Function: sequence-specific DNA binding (GO:0043565)	Zinc finger, NHR/GATA-type (IPR013088), Zinc finger, GATA-type (IPR000679), FAR1 DNA binding domain (IPR004330), MULE transposase domain (IPR018289), Zinc finger, SWIM-type (IPR007527), Zinc finger, PMZ-type (IPR006564)
7.4	Os07g0628500	Basic helix-loop-helix dimerisation region bHLH domain containing protein.	chr07	26039699	26042149	-		Helix-loop-helix DNA-binding (IPR011598)
7.4	Os07g0629000	Similar to P-type R2R3 Myb protein (Fragment).	chr07	26075493	26077145	-	Biological Process: regulation of transcription, DNA-dependent (GO:0006355), Molecular Function: DNA binding (GO:0003677), Molecular Function: protein binding (GO:0005515)	SANT domain, DNA binding (IPR001005), Homeodomain-like (IPR009057), Homeodomain-related (IPR012287), Myb, DNA-binding (IPR014778), Myb transcription factor (IPR015495), Transcription regulator HTH, Myb-type, DNA-binding (IPR017930)
7.4	Os07g0630900	Similar to cDNA clone:J013000F18, full insert sequence.	chr07	26158339	26163360	+		Glycosyl transferase, family 2 (IPR001173)
9.1	Os09g0249000	Galactose oxidase/kelch, beta-propeller domain containing protein.	chr09	3732475	3734886	-	Molecular Function: protein binding (GO:0005515)	Kelch repeat type 1 (IPR006652), Kelch-type beta propeller (IPR015915)
10.1	Os10g0486900	Tetratricopeptide repeat protein, Blast disease resistance	chr10	18420721	18425369	+	Molecular Function: protein binding (GO:0005515)	Tetratricopeptide-like helical domain superfamily (IPR011990), Tetratricopeptide repeat-containing domain (IPR013026), Tetratricopeptide repeat (IPR019734), Tetratricopeptide repeat 1 (IPR001440), Tetratricopeptide repeat 2 (IPR013105)
10.1	Os10g0487400	Zinc finger, RING/FYVE/PHD-type domain containing protein.	chr10	18438792	18442388	-	Molecular Function: protein binding (GO:0005515), Molecular Function: zinc ion binding (GO:0008270)	Zinc finger, RING-type (IPR001841), Zinc finger, RING/FYVE/PHD-type (IPR013083), Zinc finger, RING-H2-type (IPR024766)
10.3	Os10g0572900	Similar to AT-hook protein 1.	chr10	22741639	22743782	-		Domain of unknown function DUF296 (IPR005175)
11.5	Os11g0267300	Similar to Endonuclease III homologue.	chr11	9187679	9192837	+
12.1	Os12g0168700	Long-chain acyl-CoA synthetase, Starch degradation, Plant growth	chr12	3483918	3489140	+	Molecular Function: catalytic activity (GO:0003824)	AMP-dependent synthetase-like superfamily (IPR042099), AMP-dependent synthetase/ligase (IPR000873), AMP-binding, conserved site (IPR020845)

## Sheet: Supplementary Table 7
MQTL	RAP-ID	Description	Chromosome	Start	End	Strand	GO	InterPro
1.2	Os01g0256500	Similar to ZnI.	chr01	8546065	8546869	-
1.3	Os01g0348900	Jacalin-related mannose-binding lectin, Salinity tolerance, Resistance to M. oryzae	chr01	13903285	13904626	-	Molecular Function: carbohydrate binding (GO:0030246)
1.3	Os01g0369700	Similar to Glutathione S-transferase GST 8 (EC 2.5.1.18).	chr01	15170441	15171818	-	Molecular Function: protein binding (GO:0005515)
2.3	Os02g0453600	Similar to Glutelin.	chr02	14991687	14993674	-	Molecular Function: nutrient reservoir activity (GO:0045735)	Cupin 1 (IPR006045), Cupin, RmlC-type (IPR011051), RmlC-like jelly roll fold (IPR014710)
2.3	Os02g0463500	Peptidase S10, serine carboxypeptidase domain containing protein.	chr02	15549318	15558300	-	Biological Process: proteolysis (GO:0006508), Molecular Function: serine-type carboxypeptidase activity (GO:0004185)	Peptidase S10, serine carboxypeptidase (IPR001563)
2.4	Os02g0576600	Sucrose transporter 5	chr02	22146429	22150147	-	Biological Process: sucrose transport (GO:0015770), Molecular Function: sucrose transmembrane transporter activity (GO:0008515), Cellular Component: integral component of plasma membrane (GO:0005887)	MFS transporter superfamily (IPR036259), Sucrose/H+ symporter, plant (IPR005989)
3.1	Os03g0141200	Similar to Beta-amylase PCT-BMYI (EC 3.2.1.2).	chr03	2272966	2276161	+	Biological Process: polysaccharide catabolic process (GO:0000272), Biological Process: carbohydrate metabolic process (GO:0005975), Molecular Function: catalytic activity (GO:0003824), Molecular Function: beta-amylase activity (GO:0016161), Molecular Function: cation binding (GO:0043169)	Glycoside hydrolase, family 14B, plant (IPR001371), Glycoside hydrolase, family 14 (IPR001554), Glycoside hydrolase, subgroup, catalytic domain (IPR013781), Glycoside hydrolase, superfamily (IPR017853), Glycoside hydrolase, family 14, conserved site (IPR018238)
3.3	Os03g0289100	Serine/threonine protein kinase, Carbohydrate metabolism	chr03	10006390	10012024	+	Biological Process: protein phosphorylation (GO:0006468), Molecular Function: protein kinase activity (GO:0004672), Molecular Function: protein serine/threonine kinase activity (GO:0004674), Molecular Function: protein tyrosine kinase activity (GO:0004713), Molecular Function: ATP binding (GO:0005524), Molecular Function: transferase activity, transferring phosphorus-containing groups (GO:0016772)	Protein kinase, catalytic domain (IPR000719), Kinase-associated KA1 (IPR001772), Serine/threonine- / dual-specificity protein kinase, catalytic domain (IPR002290), Serine/threonine-protein kinase, active site (IPR008271), Protein kinase-like domain (IPR011009), Ubiquitin-associated/translation elongation factor EF1B, N-terminal, eukaryote (IPR015940), Protein kinase, ATP binding site (IPR017441),…
3.5	Os03g0427300	Glutelin type-A III precursor.	chr03	17864282	17866204	+	Molecular Function: nutrient reservoir activity (GO:0045735)	11-S seed storage protein, plant (IPR006044), Cupin 1 (IPR006045), Cupin, RmlC-type (IPR011051), RmlC-like jelly roll fold (IPR014710), 11-S seed storage protein, conserved site (IPR022379)
3.5	Os03g0432100	Similar to Pyruvate, phosphate dikinase 2.	chr03	18153151	18160127	-
4.4	Os04g0531100	Small C2-domain protein consisting of a single C2 domain, Phloem protein, Signaling pathway involving Ca<sup>2+</sup> ions, Defense response	chr04	26558962	26561236	+		C2 domain (IPR000008)
4.4	Os04g0535600	Vacuolar invertase, Homolog of OsINV3, Sucrose metabolism, Regulation of grain size	chr04	26765388	26771869	+	Biological Process: carbohydrate metabolic process (GO:0005975), Molecular Function: hydrolase activity, hydrolyzing O-glycosyl compounds (GO:0004553), Molecular Function: beta-fructofuranosidase activity (GO:0004564), Molecular Function: sucrose alpha-glucosidase activity (GO:0004575)	Glycosyl hydrolase, five-bladed beta-propellor domain superfamily (IPR023296), Concanavalin A-like lectin/glucanase domain superfamily (IPR013320), Glycoside hydrolase, family 32 (IPR001362), Beta-fructofuranosidase (IPR021792), Glycosyl hydrolase family 32, N-terminal (IPR013148), Glycosyl hydrolase family 32, C-terminal (IPR013189), Glycoside hydrolase, family 32, active site (IPR018053)
4.4	Os04g0543900	Similar to glutamic dehydrogenase1.	chr04	27233362	27236577	+	Biological Process: cellular amino acid metabolic process (GO:0006520), Biological Process: oxidation-reduction process (GO:0055114), Molecular Function: oxidoreductase activity (GO:0016491)	Glutamate/phenylalanine/leucine/valine dehydrogenase, dimerisation domain (IPR006097)
5.1	Os05g0168700	Protein of unknown function DUF250 domain containing protein.	chr05	4117811	4121262	-		Domain of unknown function DUF250 (IPR004853)
5.5	Os05g0580000	Chloroplastic/amyloplastic ADP-glucose pyrophosphorylase large subunit, Starch synthesis in the early stage of developing endosperm, Stem starch accumulation	chr05	28871794	28877277	-	Biological Process: glycogen biosynthetic process (GO:0005978), Biological Process: biosynthetic process (GO:0009058), Molecular Function: glucose-1-phosphate adenylyltransferase activity (GO:0008878), Molecular Function: nucleotidyltransferase activity (GO:0016779)	Nucleotide-diphospho-sugar transferases (IPR029044), Trimeric LpxA-like superfamily (IPR011004), Glucose-1-phosphate adenylyltransferase (IPR011831), Nucleotidyl transferase domain (IPR005835), ADP-glucose pyrophosphorylase, conserved site (IPR005836)
6.1	Os06g0133000	Granule-bound starch synthase, Synthesis of amylose in endosperm	chr06	1765622	1770574	+	Molecular Function: glycogen (starch) synthase activity (GO:0004373)	Bacterial/plant glycogen synthase (IPR011835), Starch synthase, catalytic domain (IPR013534), Glycosyl transferase, family 1 (IPR001296)
6.3	Os06g0229800	Soluble starch synthase II-3, Endosperm starch synthesis, Determination of the type of amylopectin structure of starch grain	chr06	6748398	6753302	+	Molecular Function: glycogen (starch) synthase activity (GO:0004373)	Bacterial/plant glycogen synthase (IPR011835), Starch synthase, catalytic domain (IPR013534)
7.1	Os07g0196300	Cyclin-like F-box domain containing protein.	chr07	5219438	5226721	+	Molecular Function: protein binding (GO:0005515)	F-box domain, cyclin-like (IPR001810), F-box associated interaction domain (IPR017451), F-box domain, Skp2-like (IPR022364)
7.1	Os07g0213600	Bifunctional inhibitor/plant lipid transfer protein/seed storage domain containing protein.	chr07	6239015	6239615	-		Plant lipid transfer protein/seed storage/trypsin-alpha amylase inhibitor (IPR003612), Bifunctional trypsin/alpha-amylase inhibitor (IPR013771), Bifunctional inhibitor/plant lipid transfer protein/seed storage (IPR016140)
7.1	Os07g0213800	Similar to Allergenic protein.	chr07	6244163	6244880	-	Biological Process: type I hypersensitivity (GO:0016068), Cellular Component: extracellular space (GO:0005615), Molecular Function: serine-type endopeptidase inhibitor activity (GO:0004867)	Cereal allergen/alpha-amylase inhibitor, rice-type (IPR002411), Plant lipid transfer protein/seed storage/trypsin-alpha amylase inhibitor (IPR003612), Cereal seed allergen/trypsin and alpha-amylase inhibitor, conserved site (IPR006105), Cereal seed allergen/grain softness/trypsin and alpha-amylase inhibitor (IPR006106), Bifunctional trypsin/alpha-amylase inhibitor (IPR013771), Bifunctional inhibi…
7.1	Os07g0214300	16-kDa alpha-amylase/trypsin inhibitor, Seed storage protein, Allergen protein, Regulation of grain weight and seed quality	chr07	6258917	6259662	-	Molecular Function: serine-type endopeptidase inhibitor activity (GO:0004867)	Bifunctional inhibitor/plant lipid transfer protein/seed storage helical domain superfamily (IPR036312), Cereal seed allergen/grain softness/trypsin and alpha-amylase inhibitor (IPR006106), Cereal allergen/alpha-amylase inhibitor, rice-type (IPR002411), Bifunctional inhibitor/plant lipid transfer protein/seed storage helical domain (IPR016140), Cereal seed allergen/trypsin and alpha-amylase inhib…
7.4	Os07g0615500	Protein of unknown function DUF581 family protein.	chr07	25363573	25364560	-		Protein of unknown function DUF581 (IPR007650)
7.4	Os07g0616800	Sucrose synthase, Regulation of cellulose and hemicelluloses biosyntheses	chr07	25429639	25435132	+	Biological Process: sucrose metabolic process (GO:0005985), Molecular Function: sucrose synthase activity (GO:0016157)	Sucrose synthase, plant/cyanobacteria (IPR012820), Sucrose synthase (IPR000368), Glycosyl transferase, family 1 (IPR001296)
7.4	Os07g0626200	DNA-binding SAP domain containing protein.	chr07	25931608	25936487	+	Molecular Function: nucleic acid binding (GO:0003676)	DNA-binding SAP (IPR003034)
10.2	Os10g0542100	Plant EC metallothionein-like protein, family 15 protein.	chr10	21168491	21169227	+	Molecular Function: zinc ion binding (GO:0008270)	Plant EC metallothionein-like protein, family 15 (IPR000316)
11.6	Os11g0582400	Similar to Embryo-specific protein.	chr11	22012024	22013643	-

## Sheet: Supplementary Table8
MQTL	ID	Description	Chromosome	Start	End	Strand
1.2	Os01g0248400	Similar to Isocitrate dehydrogenase (Fragment).	chr01	8170309	8175903	+
1.2	Os01g0256500	Similar to ZnI.	chr01	8546065	8546869	-
1.2	Os01g0256600	Ribosomal protein L18/L5 domain containing protein.	chr01	8555289	8557146	-
1.2	Os01g0259600	Similar to phosphoadenosine phosphosulfate (PAPS) reductase family protein.	chr01	8701299	8708612	-
1.3	Os01g0348900	Jacalin-related mannose-binding lectin, Salinity tolerance, Resistance to M. oryzae	chr01	13903285	13904626	-
1.3	Os01g0369700	Similar to Glutathione S-transferase GST 8 (EC 2.5.1.18).	chr01	15170441	15171818	-
1.3	Os01g0374000	Similar to Glutathione S-transferase I (EC 2.5.1.18) (GST-I) (GST-29) (GST class- phi).	chr01	15410788	15412081	+
1.4	Os01g0598600	Peptidase A1 domain containing protein.	chr01	23515008	23516765	+
1.5	Os01g0723400	NADP-malic enzyme, Splicing variant	chr01	30166017	30171643	+
1.5	Os01g0726400	MADS box transcription factor, Regulation of floral organ identity	chr01	30278399	30280577	-
1.5	Os01g0728700	Protein of unknown function DUF1264 family protein.	chr01	30386907	30387873	-
2.2	Os02g0287000	Similar to 40S ribosomal protein S3a (CYC07 protein).	chr02	10822643	10825665	-
2.3	Os02g0463500	Peptidase S10, serine carboxypeptidase domain containing protein.	chr02	15549318	15558300	-
2.3	Os02g0478700	Ribosomal protein S27.	chr02	16445679	16447357	+
2.4	Os02g0576600	Sucrose transporter 5	chr02	22146429	22150147	-
3.1	Os03g0141200	Similar to Beta-amylase PCT-BMYI (EC 3.2.1.2).	chr03	2272966	2276161	+
3.1	Os03g0154700	Similar to 40S ribosomal protein S9.	chr03	2986050	2989232	+
3.3	Os03g0300400	Jasmonate inducible pathogenesis-related class 10 protein, Self-defense against biotic and abiotic stresses	chr03	10562231	10563277	+
3.5	Os03g0427300	Glutelin type-A III precursor.	chr03	17864282	17866204	+
3.5	Os03g0432100	Similar to Pyruvate, phosphate dikinase 2.	chr03	18153151	18160127	-
3.6	Os03g0586800	Similar to Lysyl-tRNA synthetase (EC 6.1.1.6) (Lysine--tRNA ligase) (LysRS).	chr03	21665280	21673555	-
3.6	Os03g0594400	Monosaccharide transporter 2.	chr03	22092018	22095340	-
4.4	Os04g0531100	Small C2-domain protein consisting of a single C2 domain, Phloem protein, Signaling pathway involving Ca<sup>2+</sup> ions, Defense response	chr04	26558962	26561236	+
4.4	Os04g0535600	Vacuolar invertase, Homolog of OsINV3, Sucrose metabolism, Regulation of grain size	chr04	26765388	26771869	+
4.4	Os04g0543900	Similar to glutamic dehydrogenase1.	chr04	27233362	27236577	+
5.5	Os05g0573700	Similar to Ketol-acid reductoisomerase.	chr05	28579255	28580858	-
5.5	Os05g0580000	Chloroplastic/amyloplastic ADP-glucose pyrophosphorylase large subunit, Starch synthesis in the early stage of developing endosperm, Stem starch accumulation	chr05	28871794	28877277	-
5.5	Os05g0582800	Peptidase S10, serine carboxypeptidase family protein.	chr05	29004127	29005828	+
5.5	Os05g0586500	Amino acid transporter, transmembrane family protein.	chr05	29221474	29224468	+
5.5	Os05g0590000	Peptidase A1 domain containing protein.	chr05	29379785	29381499	-
6.1	Os06g0133000	Granule-bound starch synthase, Synthesis of amylose in endosperm	chr06	1765622	1770574	+
6.3	Os06g0229800	Soluble starch synthase II-3, Endosperm starch synthesis, Determination of the type of amylopectin structure of starch grain	chr06	6748398	6753302	+
6.5	Os06g0553100	Similar to Heat stress transcription factor C-2b.	chr06	20998086	20998850	-
7.1	Os07g0198300	Bifunctional inhibitor/plant lipid transfer protein/seed storage domain containing protein.	chr07	5313828	5318057	+
7.1	Os07g0205000	Similar to Cytochrome-C reductase 14 kDa subunit (EC 1.10.2.2) (Fragment).	chr07	5651977	5657134	+
7.1	Os07g0206400	13 kDa prolamin precursor.	chr07	5736877	5737483	+
7.1	Os07g0206500	13 kDa prolamin precursor.	chr07	5741877	5742488	+
7.1	Os07g0213800	Similar to Allergenic protein.	chr07	6244163	6244880	-
7.1	Os07g0214300	16-kDa alpha-amylase/trypsin inhibitor, Seed storage protein, Allergen protein, Regulation of grain weight and seed quality	chr07	6258917	6259662	-
7.4	Os07g0615500	Protein of unknown function DUF581 family protein.	chr07	25363573	25364560	-
7.4	Os07g0616500	Similar to (S)-2-hydroxy-acid oxidase, peroxisomal (EC 1.1.3.15) (Glycolate oxidase) (GOX) (Short chain alpha-hydroxy acid oxidase).	chr07	25408400	25413093	+
7.4	Os07g0616800	Sucrose synthase, Regulation of cellulose and hemicelluloses biosyntheses	chr07	25429639	25435132	+
7.4	Os07g0639000	Similar to Class III peroxidase 46.	chr07	26603637	26604964	+
9.2	Os09g0367700	Tau class glutathione S-transferase, Tolerance against sheath blight disease	chr09	12120384	12121335	-
10.2	Os10g0542100	Plant EC metallothionein-like protein, family 15 protein.	chr10	21168491	21169227	+
11.6	Os11g0592000	Pathogenesis-related (PR) protein, Abiotic stress response, Disease resistance	chr11	22502008	22502923	+
11.6	Os11g0592200	Pathogenesis-related (PR) protein, Drought tolerance, Abiotic stress response, Disease resistance	chr11	22511506	22512374	+
12.1	Os12g0178100	Haem peroxidase family protein.	chr12	3955981	3959805	-
12.3	Os12g0541500	Similar to Elongation factor Ts.	chr12	21660665	21663938	+

## Sheet: Supplementary Table 9
MQTL	RAP ID	Description	MSU ID	No of Haplotypes (in 3K)
1.2	Os01g0248400	Similar to Isocitrate dehydrogenase (Fragment).	LOC_Os01g14580	3 (GC/AT/GT)
1.2	Os01g0256500	Similar to ZnI.	LOC_Os01g15270	5 (TCA/ACA/AAG/TAA/AAA)
1.2	Os01g0256600	Ribosomal protein L18/L5 domain containing protein.	LOC_Os01g15290	2(C/G)
1.2	Os01g0259600	Similar to phosphoadenosine phosphosulfate (PAPS) reductase family protein.	LOC_Os01g15490	5 (TAC/GTC/GAT/GTT/TTT)
1.3	Os01g0348900	Jacalin-related mannose-binding lectin, Salinity tolerance, Resistance to M. oryzae	LOC_Os01g24710	4(TCATG/TATTA/TAACA/TAATA
1.3	Os01g0369700	Similar to Glutathione S-transferase GST 8 (EC 2.5.1.18).	LOC_Os01g27210	5(TTCTGTTCC/TTCTGCCCA/TTCTGCCCC/AATTGCCTC/TTCTGTCCC
1.3	Os01g0374000	Similar to Glutathione S-transferase I (EC 2.5.1.18) (GST-I) (GST-29) (GST class- phi).	LOC_Os01g27630	4 (TCG / CCT / CCG / CAG)
1.4	Os01g0598600	Peptidase A1 domain containing protein.	LOC_Os01g41550	3 (GC / AC / GT)
1.6	Os01g0723400	NADP-malic enzyme, Splicing variant	LOC_Os01g52500	3 (CACATGTCC / CACATGTCT / GGGGCTCGC)
1.6	Os01g0726400	MADS box transcription factor, Regulation of floral organ identity	LOC_Os01g52680	2 (C /T)
1.6	Os01g0728700	Protein of unknown function DUF1264 family protein.	LOC_Os01g52830	2 (C / G)
2.2	Os02g0287000	Similar to 40S ribosomal protein S3a (CYC07 protein).	LOC_Os02g18550	1
2.3	Os02g0463500	Peptidase S10, serine carboxypeptidase domain containing protein.	LOC_Os02g26480	5 (AGCCC / AGCCT / AGCGT / CGCGT / ATTGT)
2.3	Os02g0478700	Ribosomal protein S27.	LOC_Os02g27769	2 (AC / TC)
2.4	Os02g0576600	Sucrose transporter 5	LOC_Os02g36700	6 ( CGGAG / CGGGG / TGGAG / CGCAC / CCGAG / CGCAG )
3.1	Os03g0141200	Similar to Beta-amylase PCT-BMYI (EC 3.2.1.2).	LOC_Os03g04770	1
3.1	Os03g0154700	Similar to 40S ribosomal protein S9.	LOC_Os03g05980	1
3.3	Os03g0300400	Jasmonate inducible pathogenesis-related class 10 protein, Self-defense against biotic and abiotic stresses	LOC_Os03g18850	1
3.5	Os03g0427300	Glutelin type-A III precursor.	LOC_Os03g31360	7 (AACG / GATA / AACG / GATG / AATG / GTCA / GACG)
3.5	Os03g0432100	Similar to Pyruvate, phosphate dikinase 2.	LOC_Os03g31750	2 (T / G)
3.6	Os03g0586800	Similar to Lysyl-tRNA synthetase (EC 6.1.1.6) (Lysine--tRNA ligase) (LysRS).	LOC_Os03g38980	6 (ACCTCTTCC / ACCTTTCTC / ACGGCTTCC / ATCTCGCCC / ACCTCTCTA / TCCTTTCTC)
3.6	Os03g0594400	Monosaccharide transporter 2.	LOC_Os03g39710	2 (T/C)
4.4	Os04g0531100	Small C2-domain protein consisting of a single C2 domain, Phloem protein, Signaling pathway involving Ca<sup>2+</sup> ions, Defense response	LOC_Os04g44870	1
4.4	Os04g0535600	Vacuolar invertase, Homolog of OsINV3, Sucrose metabolism, Regulation of grain size	LOC_Os04g45290	2 (A/G)
4.4	Os04g0543900	Similar to glutamic dehydrogenase1.	LOC_Os04g45970	1
5.5	Os05g0573700	Similar to Ketol-acid reductoisomerase.	LOC_Os05g49800	2 (G/A)
5.5	Os05g0580000	Chloroplastic/amyloplastic ADP-glucose pyrophosphorylase large subunit, Starch synthesis in the early stage of developing endosperm, Stem starch accumulation	LOC_Os05g50380	1
5.5	Os05g0582800	Peptidase S10, serine carboxypeptidase family protein.	LOC_Os05g50600	1
5.5	Os05g0586500	Amino acid transporter, transmembrane family protein.	LOC_Os05g50920	4 ( AG / GA / GG / GA)
5.5	Os05g0590000	Peptidase A1 domain containing protein.	LOC_Os05g51220	4 (AA / AT / GA / GT)
6.1	Os06g0133000	Granule-bound starch synthase, Synthesis of amylose in endosperm	LOC_Os06g04200	6(GGAAC / GGAAT / GGGAC / TGAAC / GGACC / TGACC )
6.3	Os06g0229800	Soluble starch synthase II-3, Endosperm starch synthesis, Determination of the type of amylopectin structure of starch grain	LOC_Os06g12450	7 (CAGCGCAGT / CAGCTCGGC / CCTAGCGGC / CAGCGCAGC / CCGCGGGGC / CAGCGCAAC / GCGCGGGGC)
6.5	Os06g0553100	Similar to Heat stress transcription factor C-2b.	LOC_Os06g35960	3 (AA / GA / AG)
7.1	Os07g0198300	Bifunctional inhibitor/plant lipid transfer protein/seed storage domain containing protein.	LOC_Os07g09970	2 (A / G)
7.1	Os07g0205000	Similar to Cytochrome-C reductase 14 kDa subunit (EC 1.10.2.2) (Fragment).	LOC_Os07g10495	5 (AGGGT / ACGAC / AGAGC / AGGGC / GCGAC)
7.1	Os07g0206400	13 kDa prolamin precursor.	LOC_Os07g10570	3 (AT / AC / GC)
7.1	Os07g0206500	13 kDa prolamin precursor.	LOC_Os07g10580	1
7.1	Os07g0213800	Similar to Allergenic protein.	LOC_Os07g11330	2 (ATCGTACTTTG / GCTAGTTCCCA)
7.1	Os07g0214300	16-kDa alpha-amylase/trypsin inhibitor, Seed storage protein, Allergen protein, Regulation of grain weight and seed quality	LOC_Os07g11380	4 (TCCTGGCAT / CAGCAGCAA / CCCCAATAT / TCCTGGCCT)
7.4	Os07g0615500	Protein of unknown function DUF581 family protein.	LOC_Os07g42490	2 (A / G)
7.4	Os07g0616500	Similar to (S)-2-hydroxy-acid oxidase, peroxisomal (EC 1.1.3.15) (Glycolate oxidase) (GOX) (Short chain alpha-hydroxy acid oxidase).	LOC_Os07g42440	2 (T / C)
7.4	Os07g0616800	Sucrose synthase, Regulation of cellulose and hemicelluloses biosyntheses	LOC_Os07g42390	4 (CT / TT / TG /CG)
7.4	Os07g0639000	Similar to Class III peroxidase 46.	LOC_Os07g44550	2 (A / G)
9.2	Os09g0367700	Tau class glutathione S-transferase, Tolerance against sheath blight disease	LOC_Os09g20220	6 (CCCT / GCTC / GCTT / CTCT / CCTC / CCTT)
10.2	Os10g0542100	Plant EC metallothionein-like protein, family 15 protein.	LOC_Os10g39610	1
11.6	Os11g0592000	Pathogenesis-related (PR) protein, Abiotic stress response, Disease resistance	LOC_Os11g37950	8 (CTTCCGA / CTTCCGC / TTTCCGC / CTTCAGC/ CTCCCGC / CGTCAGC / CTTTCGC / CTTCCAC)
11.6	Os11g0592200	Pathogenesis-related (PR) protein, Drought tolerance, Abiotic stress response, Disease resistance	LOC_Os11g37970	6 (GGTTGCA / GGCCCCA / GGTCGCG / GATTGCA / AGTCGCA / GGCCCTA)
12.1	Os12g0178100	Haem peroxidase family protein.	LOC_Os12g07820	3 (GT / AT / GG)
12.3	Os12g0541500	Similar to Elongation factor Ts.	LOC_Os12g35630	3 (CCATTGTGGGTC / TCGCCACGTTGG / CAATTGTGGGTC)

## Sheet: Supplementary Table10
Alleles	Int 1-1	Exon 2-112	Exon 4- 53	Exon 4- 77	Exon 6 - 62	Exon 10- 115	Amylose Content	Reference
Wxlv	G	-	G	A	A	C	High AC	Zhang et al. 2019
Wxa	G	-	G	A	A	T	Intermediate to High AC	Cai et al. 1998 and Larkin and Park 1999
Wxin	G	-	G	A	C	C	Intermediate AC	Larkin and Park 2003 and Chen et al. 2007
Wxop/hp	G	-	G	G	A	C	Low AC	Mikami et al. 1999
Wxb	T	-	G	A	A	C	Low AC	Cai et al. 1998 and Larkin and Park 1999
Wxla/mw	T	-	G	A	C	C	Low AC	Zhou et al. 2020 and Zhang et al. 2020
Wxmq	T	-	A	A	A	C	Low AC	Sato et al. 2002
Wx	T	23bp insertion	G	A	A/C	C	glutinous	Wanchana et al. 2000

[truncated: 2 more sheets: Supplementary table 11, Supplementary Table 12]
